# Supplementary material for: 1-(2-Bromo-4-chloro­phen­yl)-3,3-di­methyl­thio­urea
Source: Acta Crystallogr Sect E Struct Rep Online. 2014 May 24;70(Pt 6):o704. doi: 10.1107/S1600536814011350 (PMC4051011; doi:10.1107/S1600536814011350)
Supplement: Supplementary file 1 [file e-70-0o704-sup1.cif]

##############################################################################
#                                                                            #
# This CIF contains the data in a paper accepted for publication in          #
# Acta Crystallographica Section E. It conforms to the requirements of       #
# Notes for Authors for Acta Crystallographica Section E, and has been       #
# peer reviewed under the auspices of the IUCr Commission on Journals.       #
#                                                                            #
# Full details of the Crystallographic Information File format               #
# are given in the paper "The Crystallographic Information File (CIF):       #
# a New Standard Archive File for Crystallography" by S. R. Hall, F. H.      #
# Allen and I. D. Brown [Acta Cryst. (1991), A47, 655-685].                  #
#                                                                            #
# The current version of the core CIF dictionary is obtainable from          #
# ftp://ftp.iucr.org/pub/cif_core.dic.                                       #
#                                                                            #
# Software is freely available for graphical display of the structure(s)     #
# in this CIF. For information consult the CIF software page                 #
# http://www.iucr.org/resources/cif/software.                                #
#                                                                            #
# This file may be used for bona fide research purposes within the           #
# scientific community so long as proper attribution is given to the journal # 
# article from which it was obtained.                                        #
#                                                                            #
##############################################################################
data_I
_audit_creation_method     SHELXL-2013
_database_code_depnum_ccdc_archive     'CCDC 1003616'
_chemical_name_systematic
;
1-(2-Bromo-4-chlorophenyl)-3,3-dimethylthiourea
;
_chemical_name_common     ?
_chemical_formula_moiety     'C9 H10 Br Cl N2 S'
_chemical_formula_sum     'C9 H10 Br Cl N2 S'
_chemical_formula_iupac     'C9 H10 Br Cl N2 S'
_chemical_formula_weight     293.61
_chemical_melting_point     ?
_shelx_space_group_comment
;
The symmetry employed for this shelxl refinement is uniquely defined
by the following loop, which should always be used as a source of
symmetry information in preference to the above space-group names.
They are only intended as comments.
;
_space_group_crystal_system     monoclinic
_space_group_name_H-M_alt     'P 21/n'
_space_group_name_Hall     '-P 2yn'
loop_
    _space_group_symop_operation_xyz
    'x, y, z'
    '-x+1/2, y+1/2, -z+1/2'
    '-x, -y, -z'
    'x-1/2, -y-1/2, z-1/2'
_cell_length_a     12.1369(3)
_cell_length_b     7.9431(2)
_cell_length_c     13.2230(4)
_cell_angle_alpha     90
_cell_angle_beta     115.386(3)
_cell_angle_gamma     90
_cell_volume     1151.67(6)
_cell_formula_units_Z     4
_cell_measurement_reflns_used     2078
_cell_measurement_theta_min     4.142
_cell_measurement_theta_max     75.515
_cell_measurement_temperature     296(2)
_exptl_crystal_description     plate
_exptl_crystal_colour     colourless
_exptl_crystal_size_max     0.283
_exptl_crystal_size_mid     0.204
_exptl_crystal_size_min     0.093
_exptl_crystal_density_diffrn     1.693
_exptl_crystal_density_meas     ?
_exptl_crystal_density_method     ?
_exptl_crystal_F_000     584
_exptl_absorpt_coefficient_mu     8.395
_exptl_absorpt_correction_type     multi-scan
_exptl_absorpt_process_details
;
(CrysAlis PRO; Agilent, 2014)
;
_shelx_estimated_absorpt_T_min     0.200
_shelx_estimated_absorpt_T_max     0.509
_exptl_absorpt_correction_T_min     0.58010
_exptl_absorpt_correction_T_max     1.00000
_exptl_special_details
;
Absorption correction: CrysAlisPro (Agilent, 2014).
Empirical absorption correction using spherical harmonics,
implemented in SCALE3 ABSPACK scaling algorithm.
;
_diffrn_ambient_temperature     296(2)
_diffrn_radiation_type     CuK\a
_diffrn_radiation_wavelength     1.5418
_diffrn_radiation_source     'SuperNova (Cu) X-ray Source'
_diffrn_radiation_monochromator     'mirror'
_diffrn_measurement_device_type
                                   'Agilent SuperNova (Dual, Cu at zero, Atlas)'
_diffrn_measurement_method     '\w scans'
_diffrn_detector_area_resol_mean     ?
_diffrn_reflns_number     4291
_diffrn_reflns_av_R_equivalents     0.0149
_diffrn_reflns_theta_min     4.142
_diffrn_reflns_theta_max     73.515
_diffrn_reflns_theta_full     67.680
_diffrn_measured_fraction_theta_max     0.969
_diffrn_measured_fraction_theta_full     0.997
_diffrn_reflns_limit_h_min     -13
_diffrn_reflns_limit_h_max     14
_diffrn_reflns_limit_k_min     -9
_diffrn_reflns_limit_k_max     6
_diffrn_reflns_limit_l_min     -16
_diffrn_reflns_limit_l_max     15
_diffrn_standards_number     0
_diffrn_standards_interval_count     0
_diffrn_standards_interval_time     0
_refine_special_details     ?
_reflns_number_total     2245
_reflns_number_gt     2078
_reflns_threshold_expression     I>2\s(I)
_refine_ls_structure_factor_coef     Fsqd
_refine_ls_matrix_type     full
_refine_ls_R_factor_all     0.0304
_refine_ls_R_factor_gt     0.0279
_refine_ls_wR_factor_gt     0.0752
_refine_ls_wR_factor_ref     0.0771
_refine_ls_goodness_of_fit_ref     1.040
_refine_ls_restrained_S_all     1.040
_refine_ls_number_reflns     2245
_refine_ls_number_parameters     130
_refine_ls_number_restraints     0
_refine_ls_hydrogen_treatment     constr
_refine_ls_weighting_scheme     calc
_refine_ls_weighting_details
              'w=1/[\s^2^(Fo^2^)+(0.0429P)^2^+0.4682P] where P=(Fo^2^+2Fc^2^)/3'
_atom_sites_solution_hydrogens     geom
_atom_sites_solution_primary     ?
_atom_sites_solution_secondary     ?
_refine_ls_shift/su_max     0.002
_refine_ls_shift/su_mean     0.000
_refine_diff_density_max     0.334
_refine_diff_density_min     -0.388
_refine_ls_extinction_method     'SHELXL2013 (Sheldrick, 2008)'
_refine_ls_extinction_coef     0.0048(3)
_refine_ls_extinction_expression
                                  'Fc^*^=kFc[1+0.001xFc^2^\l^3^/sin(2\q)]^-1/4^'
loop_
    _atom_type_symbol
    _atom_type_description
    _atom_type_scat_dispersion_real
    _atom_type_scat_dispersion_imag
    _atom_type_scat_source
    'C' 'C' 0.0181 0.0091
                         'International Tables Vol C Tables 4.2.6.8 and 6.1.1.4'
    'H' 'H' 0.0000 0.0000
                         'International Tables Vol C Tables 4.2.6.8 and 6.1.1.4'
    'Br' 'Br' -0.6763 1.2805
                         'International Tables Vol C Tables 4.2.6.8 and 6.1.1.4'
    'Cl' 'Cl' 0.3639 0.7018
                         'International Tables Vol C Tables 4.2.6.8 and 6.1.1.4'
    'N' 'N' 0.0311 0.0180
                         'International Tables Vol C Tables 4.2.6.8 and 6.1.1.4'
    'S' 'S' 0.3331 0.5567
                         'International Tables Vol C Tables 4.2.6.8 and 6.1.1.4'
_computing_data_collection
;
CrysAlis PRO (Agilent, 2014)
;
_computing_cell_refinement
;
CrysAlis PRO (Agilent, 2014)
;
_computing_data_reduction
;
CrysAlis PRO (Agilent, 2014)
;
_computing_structure_solution     'SHELXS2013 (Sheldrick, 2008)'
_computing_structure_refinement     'SHELXL2013 (Sheldrick, 2008)'
_computing_molecular_graphics     'ORTEP-3 for Windows (Farrugia, 2012)'
_computing_publication_material
;
WinGX (Farrugia, 2012)
;
loop_
    _atom_site_type_symbol
    _atom_site_label
    _atom_site_fract_x
    _atom_site_fract_y
    _atom_site_fract_z
    _atom_site_U_iso_or_equiv
    _atom_site_adp_type
    _atom_site_calc_flag
    _atom_site_occupancy
    _atom_site_disorder_assembly
    _atom_site_disorder_group
    C C1 0.85876(18) 0.0661(3) 0.22866(16) 0.0377(4) Uani d 1 . .
    C C2 0.85637(19) 0.1344(3) 0.13058(16) 0.0404(4) Uani d 1 . .
    C C3 0.9605(2) 0.1405(3) 0.11271(19) 0.0495(5) Uani d 1 . .
    H H3 0.9581 0.1851 0.0468 0.059 Uiso calc 1 . .
    C C4 1.0675(2) 0.0794(3) 0.1942(2) 0.0523(5) Uani d 1 . .
    C C5 1.0726(2) 0.0087(3) 0.29241(19) 0.0497(5) Uani d 1 . .
    H H5 1.1455 -0.0334 0.3465 0.060 Uiso calc 1 . .
    C C6 0.96763(19) 0.0022(3) 0.30797(17) 0.0440(5) Uani d 1 . .
    H H6 0.9699 -0.0460 0.3729 0.053 Uiso calc 1 . .
    C C7 0.72784(18) 0.1177(3) 0.32603(16) 0.0379(4) Uani d 1 . .
    C C8 0.5801(3) 0.1471(4) 0.4043(2) 0.0638(7) Uani d 1 . .
    H H8A 0.5786 0.0517 0.4483 0.096 Uiso calc 1 . .
    H H8B 0.5006 0.1978 0.3710 0.096 Uiso calc 1 . .
    H H8C 0.6383 0.2278 0.4515 0.096 Uiso calc 1 . .
    C C9 0.5176(2) 0.0190(4) 0.2169(2) 0.0569(6) Uani d 1 . .
    H H9A 0.5032 0.0890 0.1533 0.085 Uiso calc 1 . .
    H H9B 0.4443 0.0110 0.2274 0.085 Uiso calc 1 . .
    H H9C 0.5416 -0.0913 0.2045 0.085 Uiso calc 1 . .
    Br Br1 0.70976(2) 0.22178(4) 0.01974(2) 0.05768(14) Uani d 1 . .
    Cl Cl1 1.19895(7) 0.08827(15) 0.17270(8) 0.0936(3) Uani d 1 . .
    N N1 0.74917(15) 0.0536(3) 0.24110(14) 0.0442(4) Uani d 1 . .
    H H1 0.6901 -0.0001 0.1897 0.053 Uiso calc 1 . .
    N N2 0.61441(17) 0.0925(3) 0.31655(16) 0.0470(4) Uani d 1 . .
    S S1 0.83592(5) 0.22395(7) 0.43366(4) 0.04637(16) Uani d 1 . .
loop_
    _atom_site_aniso_label
    _atom_site_aniso_U_11
    _atom_site_aniso_U_22
    _atom_site_aniso_U_33
    _atom_site_aniso_U_12
    _atom_site_aniso_U_13
    _atom_site_aniso_U_23
    C1 0.0377(9) 0.0420(10) 0.0314(9) -0.0038(8) 0.0129(7) -0.0039(8)
    C2 0.0436(10) 0.0403(10) 0.0335(9) -0.0009(8) 0.0128(8) -0.0013(8)
    C3 0.0570(13) 0.0531(13) 0.0436(11) -0.0046(10) 0.0264(10) 0.0013(10)
    C4 0.0437(11) 0.0644(15) 0.0526(12) -0.0043(10) 0.0242(10) -0.0078(11)
    C5 0.0395(10) 0.0595(14) 0.0420(11) 0.0018(9) 0.0098(9) -0.0050(10)
    C6 0.0451(10) 0.0495(12) 0.0327(9) 0.0004(9) 0.0123(8) 0.0013(8)
    C7 0.0420(10) 0.0375(10) 0.0312(9) 0.0047(8) 0.0128(8) 0.0048(7)
    C8 0.0684(15) 0.0766(18) 0.0611(15) 0.0111(14) 0.0416(13) 0.0006(13)
    C9 0.0376(10) 0.0679(16) 0.0603(14) 0.0018(10) 0.0164(10) -0.0056(12)
    Br1 0.05856(19) 0.0600(2) 0.04035(17) 0.01302(11) 0.00771(12) 0.00683(10)
    Cl1 0.0558(4) 0.1432(9) 0.0976(6) -0.0020(4) 0.0480(4) -0.0011(6)
    N1 0.0376(8) 0.0595(11) 0.0339(8) -0.0088(8) 0.0138(7) -0.0088(8)
    N2 0.0435(9) 0.0547(11) 0.0451(9) 0.0054(8) 0.0213(8) -0.0008(8)
    S1 0.0545(3) 0.0447(3) 0.0308(3) 0.0000(2) 0.0096(2) -0.00197(19)
_geom_special_details
;
All e.s.d.'s (except the e.s.d. in the dihedral angle between two l.s. planes)
are estimated using the full covariance matrix. The cell e.s.d.'s are taken
into account individually in the estimation of e.s.d.'s in distances, angles
and torsion angles; correlations between e.s.d.'s in cell parameters are only
used when they are defined by crystal symmetry. An approximate (isotropic)
treatment of cell e.s.d.'s is used for estimating e.s.d.'s involving l.s.
planes.
;
loop_
    _geom_bond_atom_site_label_1
    _geom_bond_atom_site_label_2
    _geom_bond_site_symmetry_2
    _geom_bond_distance
    _geom_bond_publ_flag
    C1 C6 . 1.384(3) ?
    C1 C2 . 1.395(3) ?
    C1 N1 . 1.412(3) ?
    C2 C3 . 1.383(3) ?
    C2 Br1 . 1.887(2) ?
    C3 C4 . 1.372(3) ?
    C3 H3 . 0.9300 ?
    C4 C5 . 1.392(3) ?
    C4 Cl1 . 1.738(2) ?
    C5 C6 . 1.375(3) ?
    C5 H5 . 0.9300 ?
    C6 H6 . 0.9300 ?
    C7 N2 . 1.343(3) ?
    C7 N1 . 1.355(3) ?
    C7 S1 . 1.690(2) ?
    C8 N2 . 1.457(3) ?
    C8 H8A . 0.9600 ?
    C8 H8B . 0.9600 ?
    C8 H8C . 0.9600 ?
    C9 N2 . 1.459(3) ?
    C9 H9A . 0.9600 ?
    C9 H9B . 0.9600 ?
    C9 H9C . 0.9600 ?
    N1 H1 . 0.8600 ?
loop_
    _geom_angle_atom_site_label_1
    _geom_angle_atom_site_label_2
    _geom_angle_atom_site_label_3
    _geom_angle_site_symmetry_1
    _geom_angle_site_symmetry_3
    _geom_angle
    _geom_angle_publ_flag
    C6 C1 C2 . . 118.68(18) ?
    C6 C1 N1 . . 121.79(18) ?
    C2 C1 N1 . . 119.39(18) ?
    C3 C2 C1 . . 121.09(19) ?
    C3 C2 Br1 . . 118.76(16) ?
    C1 C2 Br1 . . 120.14(15) ?
    C4 C3 C2 . . 118.7(2) ?
    C4 C3 H3 . . 120.7 ?
    C2 C3 H3 . . 120.7 ?
    C3 C4 C5 . . 121.6(2) ?
    C3 C4 Cl1 . . 118.89(19) ?
    C5 C4 Cl1 . . 119.51(19) ?
    C6 C5 C4 . . 118.8(2) ?
    C6 C5 H5 . . 120.6 ?
    C4 C5 H5 . . 120.6 ?
    C5 C6 C1 . . 121.2(2) ?
    C5 C6 H6 . . 119.4 ?
    C1 C6 H6 . . 119.4 ?
    N2 C7 N1 . . 114.77(18) ?
    N2 C7 S1 . . 123.19(16) ?
    N1 C7 S1 . . 122.03(16) ?
    N2 C8 H8A . . 109.5 ?
    N2 C8 H8B . . 109.5 ?
    H8A C8 H8B . . 109.5 ?
    N2 C8 H8C . . 109.5 ?
    H8A C8 H8C . . 109.5 ?
    H8B C8 H8C . . 109.5 ?
    N2 C9 H9A . . 109.5 ?
    N2 C9 H9B . . 109.5 ?
    H9A C9 H9B . . 109.5 ?
    N2 C9 H9C . . 109.5 ?
    H9A C9 H9C . . 109.5 ?
    H9B C9 H9C . . 109.5 ?
    C7 N1 C1 . . 126.45(17) ?
    C7 N1 H1 . . 116.8 ?
    C1 N1 H1 . . 116.8 ?
    C7 N2 C8 . . 120.9(2) ?
    C7 N2 C9 . . 122.72(18) ?
    C8 N2 C9 . . 116.3(2) ?
loop_
    _geom_hbond_atom_site_label_D
    _geom_hbond_atom_site_label_H
    _geom_hbond_atom_site_label_A
    _geom_hbond_site_symmetry_A
    _geom_hbond_distance_DH
    _geom_hbond_distance_HA
    _geom_hbond_distance_DA
    _geom_hbond_angle_DHA
    N1 H1 S1 2_645 0.86 2.67 3.3488(19) 136.9
    C9 H9B Cl1 1_455 0.96 2.81 3.696(2) 153.2
_shelx_hkl_checksum     62719
_shelx_hkl_file
;
 -13   0  -1 539.310 52.6443   6
 -13   1  -1 6305.54 165.647   6
 -13  -1   0-21.1249 28.8987   6
 -13   2   0 11.9900 26.7801   6
 -13   3   1 3665.83 117.048   6
 -12   0  -3 15.7598 23.3368   6
 -12   0  -2 7237.04 213.783   6
 -12   1  -3 109.324 32.1690   6
 -12  -1  -2 4318.14 148.668   6
 -12   1  -2 4582.43 174.510   6
 -12   2  -2 226.789 45.6602   6
 -12   2  -1 28.0143 38.7518   6
 -12  -2  -1 69.1400 31.7716   6
 -12   3  -1 4564.50 150.970   6
 -12   3   0 1015.81 85.7858   6
 -11   0  -4 29.7500 35.3875   6
 -11   0  -3 560.163 76.6653   6
 -11  -1  -4 2033.69 96.3072   6
 -11   1  -4 2130.21 115.986   6
 -11   1  -3 10149.6 282.912   6
 -11  -1  -3 9532.30 247.753   6
 -11   2  -4 551.745 59.6756   6
 -11   2  -3 1076.81 94.9914   6
 -11  -2  -2 3693.62 149.262   6
 -11   2  -2 3906.58 190.908   6
 -11   3  -3 427.259 55.5833   6
 -11   3  -2 425.015 65.7551   6
 -11   3  -1 11429.0 309.319   6
 -11   4  -1 3619.04 133.246   6
 -11   4   0 1799.68 105.888   6
 -11  -4   5 1424.97 110.988   7
 -11  -4   6 6147.40 218.013   7
 -11  -4   7-46.8982 40.9332   7
 -11  -4   8 2688.70 140.670   7
 -11  -4   9 636.041 70.6420   7
 -11  -4  10 293.710 52.5708   7
 -11  -4  11 4164.42 141.473   7
 -11  -5   1 3568.34 141.379   7
 -11  -5   2 514.674 65.1687   7
 -11  -5   3 10140.7 260.149   7
 -11  -5   4 767.791 79.7995   7
 -11  -5   5 855.231 83.6623   7
 -11  -5   6 6609.33 217.319   7
 -11  -5   7 28.2396 36.9919   7
 -11  -5   8 1259.12 94.8262   7
 -11  -5   9 160.266 42.9778   7
 -11  -5  10 62.8879 31.4514   7
 -11  -5  11 337.554 41.2465   7
 -11  -6   2 2126.52 96.4423   7
 -11  -6   3 111.115 33.8683   7
 -11  -6   4 504.323 57.7463   7
 -11  -6   5 393.073 53.5818   7
 -11  -6   6 2308.32 111.707   7
 -11  -6   7 301.915 47.6753   7
 -11  -6   8 3382.39 123.480   7
 -11  -6   9 121.864 30.1851   7
 -10   0  -6 6935.25 174.290   6
 -10   0  -5-0.19828 35.1790   6
 -10   0  -4 5618.68 218.930   6
 -10   1  -6 9327.03 210.752   6
 -10  -1  -5 432.747 55.8758   6
 -10   1  -5 540.352 69.8654   6
 -10  -1  -4 16295.1 339.691   6
 -10   1  -4 17433.9 392.803   6
 -10  -1  -3 7.52480 42.0429   6
 -10   2  -6 2636.87 107.228   6
 -10   2  -5 105.454 41.9496   6
 -10   2  -4 7896.15 257.112   6
 -10  -2  -4 6809.00 185.167   6
 -10  -2  -3 2859.57 141.157   6
 -10   2  -3 3096.50 181.423   6
 -10   3  -5 517.089 56.3608   6
 -10   3  -4 9897.03 258.029   6
 -10   3  -3 5808.03 220.792   6
 -10   3  -2 16499.6 397.649   6
 -10  -3   7 9661.49 285.877   7
 -10  -3   8 661.965 83.5941   7
 -10  -3   9 893.812 91.8346   7
 -10  -3  10 9547.51 274.130   7
 -10  -3  11 25.8189 37.1860   7
 -10  -3  12 113.117 41.4707   7
 -10  -3  13 1052.08 76.3985   7
 -10   4  -3 284.488 48.2597   6
 -10   4  -2 116.946 43.2991   6
 -10  -4  -2 167.184 50.9514   7
 -10  -4  -1 126.314 51.1206   7
 -10   4  -1 100.168 43.3733   6
 -10  -4   0 791.182 93.5154   7
 -10  -4   1 375.893 74.9313   7
 -10  -4   2 11532.2 336.752   7
 -10  -4   3 552.382 85.7065   7
 -10  -4   4 1234.17 120.189   7
 -10  -4   5 1282.60 119.691   7
 -10  -4   6 10271.3 316.208   7
 -10  -4   7 3313.09 179.548   7
 -10  -4   8 22003.5 446.131   7
 -10  -4   9 3231.95 170.325   7
 -10  -4  10 7611.01 247.550   7
 -10  -4  11 795.219 83.1296   7
 -10  -4  12 1487.85 98.6432   7
 -10  -4  13 1999.00 94.9596   7
 -10  -5  -2 10692.8 250.505   7
 -10  -5  -1 9238.42 261.793   7
 -10  -5   0 5506.07 214.573   7
 -10  -5   1 7155.99 255.013   7
 -10  -5   2 1312.11 118.338   7
 -10  -5   3 15193.3 379.064   7
 -10  -5   4 1098.07 114.398   7
 -10  -5   5 12084.7 346.119   7
 -10  -5   6 46.5175 53.8817   7
 -10  -5   7 194.087 60.8668   7
 -10  -5   8 507.426 79.6063   7
 -10  -5   9 5388.38 208.585   7
 -10  -5  10 35.7627 39.6060   7
 -10  -5  11 119.084 39.0812   7
 -10  -5  12 613.455 57.1070   7
 -10  -6  -1 43.4734 31.5584   7
 -10  -6   0 172.843 47.3443   7
 -10  -6   1 386.984 62.6589   7
 -10  -6   2 400.137 66.5815   7
 -10  -6   3 1390.57 112.453   7
 -10  -6   4 1076.83 100.991   7
 -10  -6   5 3530.60 174.785   7
 -10  -6   6 1369.62 112.213   7
 -10  -6   7 285.342 60.2966   7
 -10  -6   8 2444.81 133.118   7
 -10  -6   9 701.424 72.5056   7
 -10  -6  10 3178.17 126.393   7
 -10  -7   2 87.8142 34.9749   7
 -10  -7   3 8838.60 210.928   7
 -10  -7   4 99.1886 37.1913   7
 -10  -7   5 538.948 60.4642   7
 -10  -7   6 58.7712 32.9697   7
 -10  -7   7 2758.85 112.999   7
 -10  -7   8 285.345 40.0665   7
  -9   0  -7 18601.0 304.322   6
  -9   0  -6-19.7950 39.6648   6
  -9   0  -5 17758.5 395.650   6
  -9   0  -4 90.1346 58.8089   6
  -9  -1  -7 1431.01 74.5525   6
  -9   1  -7 1713.70 100.275   6
  -9  -1  -6 1209.74 89.0105   6
  -9   1  -6 1368.11 107.192   6
  -9   1  -5 953.490 104.920   6
  -9  -1  -5 855.377 87.7097   6
  -9   1  -4 3032.97 187.787   6
  -9  -1  -4 2760.15 161.579   6
  -9   2  -7 19428.0 312.197   6
  -9   2  -6 635.233 76.0672   6
  -9   2  -5 26235.0 481.659   6
  -9  -2  -5 24475.4 368.693   6
  -9  -2  -4 509.112 68.0056   6
  -9   2  -4 456.581 84.0346   6
  -9  -2  10 20727.9 411.109   7
  -9  -2  14 1074.04 79.5347   7
  -9   3  -6 2965.78 133.923   6
  -9   3  -5 1192.43 101.807   6
  -9   3  -4 2322.79 149.308   6
  -9  -3  -4 2298.80 149.564   7
  -9  -3  -3 8542.85 300.902   7
  -9   3  -3 8639.07 299.005   6
  -9  -3  -2 3516.49 203.555   7
  -9  -3  -1 18577.0 456.643   7
  -9  -3   0 7908.45 292.192   7
  -9  -3   1 19370.8 448.554   7
  -9  -3   2 17076.6 417.588   7
  -9  -3   3 13386.3 359.847   7
  -9  -3   4 727.023 93.0301   7
  -9  -3   5 73678.3 820.699   7
  -9  -3   6 3462.97 181.560   7
  -9  -3   7 9584.90 298.340   7
  -9  -3   8 2814.32 164.859   7
  -9  -3   9 8627.38 284.709   7
  -9  -3  10 2829.94 166.308   7
  -9  -3  11 89.4976 49.6818   7
  -9  -3  12 1110.81 102.418   7
  -9  -3  13 870.371 84.8544   7
  -9  -3  14 2642.45 117.626   7
  -9   4  -5 5240.42 162.470   6
  -9  -4  -4 10471.6 295.028   7
  -9   4  -4 9964.76 256.623   6
  -9  -4  -3 7633.03 277.212   7
  -9   4  -3 7389.63 239.241   6
  -9   4  -2 45.7661 44.4979   6
  -9  -4  -2 44.1746 58.0036   7
  -9  -4  -1 2307.35 169.435   7
  -9  -4   0 26396.0 550.214   7
  -9  -4   1 1370.67 133.361   7
  -9  -4   2 131.538 61.9198   7
  -9  -4   3 12.1530 54.5969   7
  -9  -4   4 6107.34 260.120   7
  -9  -4   5 31494.7 583.045   7
  -9  -4   6 4744.32 228.648   7
  -9  -4   7 1908.96 148.320   7
  -9  -4   8 7026.86 274.395   7
  -9  -4   9 2323.05 157.850   7
  -9  -4  10 3922.95 195.681   7
  -9  -4  11 64.9584 49.0718   7
  -9  -4  12 11288.2 291.932   7
  -9  -4  13 2716.97 128.856   7
  -9  -4  14 171.890 36.0042   7
  -9  -5  -4 2159.61 119.225   7
  -9  -5  -3 124.542 52.5848   7
  -9  -5  -2 19533.0 432.795   7
  -9  -5  -1 437.543 84.6550   7
  -9  -5   0 5888.61 260.296   7
  -9  -5   1 5337.68 249.737   7
  -9  -5   2 507.812 91.4559   7
  -9  -5   3 8971.65 324.025   7
  -9  -5   4 5366.42 253.217   7
  -9  -5   5 2721.69 184.492   7
  -9  -5   6 7379.98 288.652   7
  -9  -5   7 11474.9 354.062   7
  -9  -5   8 1916.18 147.598   7
  -9  -5   9 1212.00 118.914   7
  -9  -5  10 1237.69 112.863   7
  -9  -5  11 654.829 80.1234   7
  -9  -5  12 1723.53 106.135   7
  -9  -5  13 346.079 45.2273   7
  -9  -6  -3 1808.44 101.665   7
  -9  -6  -2 6967.80 222.380   7
  -9  -6  -1 52.9767 44.9979   7
  -9  -6   0 2580.90 159.913   7
  -9  -6   1 674.472 94.7393   7
  -9  -6   2 5148.53 232.672   7
  -9  -6   3 1858.10 145.733   7
  -9  -6   4 1106.34 118.103   7
  -9  -6   5 2064.70 155.052   7
  -9  -6   6 12880.4 361.770   7
  -9  -6   7 1004.68 108.613   7
  -9  -6   8 6857.62 246.662   7
  -9  -6   9 823.530 89.9282   7
  -9  -6  10 3802.47 159.975   7
  -9  -6  11 1811.85 100.352   7
  -9  -7  -1 836.829 68.9316   7
  -9  -7   0 4556.36 166.491   7
  -9  -7   1 503.941 69.2525   7
  -9  -7   2 2698.44 145.305   7
  -9  -7   3 715.633 85.1175   7
  -9  -7   4 523.686 74.4465   7
  -9  -7   5 454.571 74.0694   7
  -9  -7   6 251.131 57.7899   7
  -9  -7   7 813.798 82.7250   7
  -9  -7   8 2706.08 128.423   7
  -9  -7   9 97.4464 34.8180   7
  -8   0  -8 14169.4 276.254   6
  -8   0  -7 40.9110 41.7900   6
  -8   0  -6 2844.63 163.019   6
  -8   0  -5 35.2281 48.5711   6
  -8   1  -8 4655.32 167.365   6
  -8  -1  -8 4212.21 131.035   6
  -8  -1  -7 44.1664 37.4509   6
  -8   1  -7 38.6515 44.7097   6
  -8  -1  -6 9568.55 272.771   6
  -8   1  -6 10211.2 312.267   6
  -8   1  -5 2124.28 157.093   6
  -8  -1  -5 1957.20 138.428   6
  -8   2  -8 2317.96 117.623   6
  -8   2  -7 8013.78 248.452   6
  -8   2  -6 6409.99 247.212   6
  -8   2  -5 2039.34 154.518   6
  -8  -2  -5 1751.00 115.216   6
  -8   2  -4 11429.8 358.101   6
  -8  -2  -4 10898.2 295.200   6
  -8  -2  -4 10657.3 359.131   7
  -8  -2   7 116.685 47.0459   7
  -8   3  -7 2.01369 36.6026   6
  -8   3  -6 533.022 76.3957   6
  -8   3  -5 1505.20 127.031   6
  -8  -3  -5 1485.17 139.320   7
  -8  -3  -4 25744.7 562.084   7
  -8   3  -4 27332.3 532.695   6
  -8  -3  -3 3790.62 224.253   7
  -8  -3  -2 35226.8 649.366   7
  -8  -3  -1 273.797 72.2383   7
  -8  -3   0 13758.8 384.661   7
  -8  -3   1 13198.6 367.510   7
  -8  -3   2 142793. 1162.11   7
  -8  -3   3 20200.8 433.213   7
  -8  -3   4 3697.84 186.865   7
  -8  -3   5 35339.2 561.399   7
  -8  -3   6-19.5172 47.7150   7
  -8  -3   7 987.881 104.104   7
  -8  -3   8 4522.16 213.313   7
  -8  -3  15-14.4214 24.6154   7
  -8   4  -6 63.4761 35.0988   6
  -8   4  -5 18815.4 371.578   6
  -8  -4  -5 18510.1 432.407   7
  -8  -4  -4 42.8754 55.6542   7
  -8   4  -4-6.55295 44.8033   6
  -8   4  -3 6370.12 240.590   6
  -8  -4  -3 6088.73 279.247   7
  -8  -4  -2 7619.37 310.199   7
  -8   4  -2 7654.51 265.086   6
  -8  -4  -1 5647.95 265.070   7
  -8  -4   0 3083.07 196.197   7
  -8  -4   1 297.417 76.0617   7
  -8  -4   2 473.533 88.0768   7
  -8  -4   3 5876.59 257.442   7
  -8  -4   4 6391.40 264.990   7
  -8  -4   5 1575.06 137.180   7
  -8  -4   6 4237.99 217.951   7
  -8  -4   7 17474.3 437.311   7
  -8  -4   8 12825.9 373.655   7
  -8  -4   9 56.1378 56.7001   7
  -8  -4  10 6712.39 270.517   7
  -8  -4  11 45.1202 53.4679   7
  -8  -4  12 7617.87 260.289   7
  -8  -4  13 3156.05 153.983   7
  -8  -4  14 9807.95 224.523   7
  -8  -5  -5 3546.58 169.789   7
  -8  -5  -4 6704.33 257.753   7
  -8  -5  -3 737.522 105.822   7
  -8  -5  -2 8054.45 310.121   7
  -8  -5  -1 1505.07 144.404   7
  -8  -5   0 12409.6 392.406   7
  -8  -5   1-1.84721 66.0897   7
  -8  -5   2 9811.68 349.623   7
  -8  -5   3 48862.4 769.299   7
  -8  -5   4 16356.7 447.422   7
  -8  -5   5 11113.3 368.478   7
  -8  -5   6 2824.15 190.851   7
  -8  -5   7 16866.0 448.142   7
  -8  -5   8 5122.96 247.823   7
  -8  -5   9 9890.42 330.885   7
  -8  -5  10 292.130 75.3660   7
  -8  -5  11 4.64220 46.9507   7
  -8  -5  12 685.869 79.1643   7
  -8  -5  13 166.747 43.7083   7
  -8  -6  -4-3.76287 37.0243   7
  -8  -6  -3 9942.26 293.182   7
  -8  -6  -2 114.731 61.3618   7
  -8  -6  -1 1342.46 128.662   7
  -8  -6   0 3.31248 57.9370   7
  -8  -6   1 1066.89 124.300   7
  -8  -6   2 716.147 106.136   7
  -8  -6   3 158.045 66.0029   7
  -8  -6   4 2099.46 167.861   7
  -8  -6   5 8043.19 312.023   7
  -8  -6   6 6744.21 281.823   7
  -8  -6   7 64.7673 59.7920   7
  -8  -6   8 170.227 66.4009   7
  -8  -6   9 504.647 82.8740   7
  -8  -6  10 2075.06 134.380   7
  -8  -6  11 100.188 43.3033   7
  -8  -6  12 2055.66 100.250   7
  -8  -7  -3 192.212 40.3562   7
  -8  -7  -2 1154.62 93.0048   7
  -8  -7  -1 431.955 68.9562   7
  -8  -7   0 5608.29 219.097   7
  -8  -7   1 3470.70 181.581   7
  -8  -7   2 252.325 70.1904   7
  -8  -7   3 1906.64 141.848   7
  -8  -7   4 4070.67 203.801   7
  -8  -7   5 21661.3 453.052   7
  -8  -7   6 53.5385 54.8032   7
  -8  -7   7 9080.03 273.861   7
  -8  -7   8 222.946 54.4811   7
  -8  -7   9 2079.06 116.213   7
  -8  -7  10 32.7584 29.6004   7
  -8  -8   1 32.9329 28.3808   7
  -8  -8   2 756.629 69.6476   7
  -8  -8   3 554.589 63.2846   7
  -8  -8   4 1064.87 82.5168   7
  -8  -8   5 907.950 73.8168   7
  -8  -8   6 2496.90 110.780   7
  -8  -8   7 415.297 46.3181   7
  -7   0  -9 10245.2 238.225   6
  -7   0  -8 23.1834 39.1707   6
  -7   0  -7 26306.9 483.406   6
  -7   0  -6 119.996 54.2986   6
  -7   0  -5 72466.0 843.401   6
  -7  -1  -9 2057.17 94.3951   6
  -7   1  -9 2232.68 119.552   6
  -7   1  -8 2879.32 156.451   6
  -7  -1  -8 2602.89 131.125   6
  -7   1  -7 770.929 96.2858   6
  -7  -1  -7 749.702 84.2894   6
  -7   1  -6 560.643 87.7621   6
  -7  -1  -6 578.426 79.9321   6
  -7   1  -5 13391.1 377.514   6
  -7  -1  -5 12688.4 337.879   6
  -7   1  -2 11559.6 619.683   2
  -7   2  -9 4501.59 163.941   6
  -7   2  -8 51.1325 43.2283   6
  -7   2  -7 25439.7 488.560   6
  -7  -2  -6 1362.43 103.722   6
  -7   2  -6 1582.11 136.698   6
  -7  -2  -5 65683.9 929.854   7
  -7   2  -5 67070.6 847.196   6
  -7  -2  -4 1269.26 138.423   7
  -7  -2  -3 57323.2 805.546   7
  -7  -2  -2 35147.4 588.798   7
  -7   3  -8 1753.40 114.500   6
  -7   3  -7 6028.77 228.985   6
  -7  -3  -6 2488.42 185.452   7
  -7   3  -6 2573.10 162.338   6
  -7  -3  -5 3232.73 216.142   7
  -7   3  -5 3074.87 181.835   6
  -7   3  -4 2451.81 163.592   6
  -7  -3  -4 2529.61 189.846   7
  -7  -3  -3 10549.0 361.442   7
  -7  -3  -2 15863.2 424.831   7
  -7  -3  -1 16503.2 415.254   7
  -7  -3   0 52519.8 710.102   7
  -7  -3   6 3568.10 179.222   7
  -7   4  -7 14436.3 306.566   6
  -7  -4  -6 1108.70 120.849   7
  -7   4  -6 1060.22 98.9224   6
  -7   4  -5 21788.4 434.757   6
  -7  -4  -5 22444.0 530.867   7
  -7   4  -4 2373.11 149.183   6
  -7  -4  -4 2316.06 182.127   7
  -7  -4  -3 12556.7 401.798   7
  -7   4  -3 12382.5 334.506   6
  -7  -4  -2 178.775 74.4059   7
  -7  -4  -1 49818.8 762.892   7
  -7  -4   0 33128.8 610.306   7
  -7  -4   1 1609.78 138.991   7
  -7  -4   2 4684.99 224.284   7
  -7  -4   3 4735.64 220.878   7
  -7  -4   4 68.2695 50.2550   7
  -7  -4   5 28846.2 547.630   7
  -7  -4   6 8511.17 302.357   7
  -7  -4   7 309.628 75.4052   7
  -7  -4   8 11250.5 357.613   7
  -7  -4  14 453.319 60.9124   7
  -7  -5  -6 2864.38 164.004   7
  -7  -5  -5 5548.88 247.440   7
  -7  -5  -4 5240.70 253.880   7
  -7  -5  -3 2468.75 183.561   7
  -7  -5  -2 12733.5 400.523   7
  -7  -5  -1 2915.18 197.386   7
  -7  -5   0 21363.0 462.024   8
  -7  -5   0 20341.4 499.740   7
  -7  -5   1 6871.69 293.922   7
  -7  -5   2 41637.8 702.551   7
  -7  -5   3 3350.39 204.029   7
  -7  -5   4 9305.33 335.233   7
  -7  -5   5 32018.8 618.060   7
  -7  -5   6 13944.4 410.363   7
  -7  -5   7 10292.6 356.971   7
  -7  -5   8 1952.17 160.267   7
  -7  -5   9 8575.09 315.294   7
  -7  -5  10 3115.87 190.479   7
  -7  -5  11 749.044 99.1007   7
  -7  -5  12 278.432 64.3078   7
  -7  -5  13 120.651 41.9462   7
  -7  -5  14 1572.31 80.0066   7
  -7  -6  -5 2714.61 149.693   7
  -7  -6  -4 239.428 68.8779   7
  -7  -6  -3 11354.6 347.096   7
  -7  -6  -2 3015.70 191.245   7
  -7  -6  -1 84.9645 62.2905   7
  -7  -6   0 7577.19 277.251   8
  -7  -6   0 7519.90 302.980   7
  -7  -6   1 8745.95 289.711   8
  -7  -6   1 8694.43 330.794   7
  -7  -6   2 5726.06 273.084   7
  -7  -6   3 1580.59 151.990   7
  -7  -6   4 895.097 119.948   7
  -7  -6   5 77.8813 69.3831   7
  -7  -6   6 8287.22 321.636   7
  -7  -6   7 5484.35 259.931   7
  -7  -6   8 11.7234 55.7963   7
  -7  -6   9 3246.62 186.327   7
  -7  -6  10 4342.28 199.016   7
  -7  -6  11 281.394 58.3147   7
  -7  -6  12 7148.62 196.523   7
  -7  -7  -4 4221.95 159.642   7
  -7  -7  -3 2577.01 142.734   7
  -7  -7  -2 3245.93 169.047   7
  -7  -7  -1 2450.25 157.035   7
  -7  -7   0 11294.9 338.309   7
  -7  -7   1 161.188 64.3921   7
  -7  -7   1 183.027 54.5819   8
  -7  -7   2 16082.1 353.277   8
  -7  -7   2 15861.5 414.782   7
  -7  -7   3-42.0122 67.0101   7
  -7  -7   4 24708.8 515.826   7
  -7  -7   5 1740.61 144.633   7
  -7  -7   6-46.1250 61.9887   7
  -7  -7   7 1081.58 110.162   7
  -7  -7   8 114.611 48.0395   7
  -7  -7   9 483.404 68.0660   7
  -7  -7  10 370.423 53.7501   7
  -7  -7  11 401.609 44.4185   7
  -7  -8  -1 753.230 69.4380   7
  -7  -8   0 899.895 79.8664   7
  -7  -8   1 83.9126 41.4356   7
  -7  -8   2 1715.81 113.990   7
  -7  -8   3 303.412 58.4606   7
  -7  -8   4 1856.43 117.331   7
  -7  -8   5-16.5584 36.9396   7
  -7  -8   6 71.8826 36.0366   7
  -7  -8   7 1490.84 90.4967   7
  -7  -8   8 657.843 54.6237   7
  -6   0 -10 26079.9 376.967   6
  -6   0  -9-35.9434 41.1844   6
  -6   0  -8 45223.8 630.018   6
  -6   0  -7 82.3039 55.2537   6
  -6   0  -6 71813.1 828.135   6
  -6  -1 -10 4360.43 133.547   6
  -6   1 -10 4525.13 166.240   6
  -6   1  -9 176.080 54.4199   6
  -6  -1  -9 267.943 50.0888   6
  -6   1  -8 8840.56 289.081   6
  -6  -1  -8 8173.39 254.080   6
  -6   1  -7 905.236 106.051   6
  -6  -1  -7 905.028 97.4204   6
  -6   1  -6 11331.6 341.737   6
  -6  -1  -6 11390.8 314.893   6
  -6  -1  -5 880.860 118.304   7
  -6   1  -5 872.827 103.176   6
  -6  -1  -5 872.190 91.6134   6
  -6  -1  -4 8755.35 300.859   7
  -6   1  -4 8867.74 625.808   2
  -6   1  -3 1860.30 274.263   2
  -6   1  -2 58635.0 1369.84   2
  -6   1  -1 9867.49 509.324   2
  -6   1   0 224875. 2124.18   2
  -6   2 -10 20819.9 347.186   6
  -6   2  -9 1654.27 119.148   6
  -6   2  -8 43792.1 639.000   6
  -6   2  -7 3184.71 184.998   6
  -6  -2  -7 3007.60 150.223   6
  -6  -2  -6 32976.1 493.905   6
  -6   2  -6 34210.6 591.068   6
  -6  -2  -6 34507.6 692.001   7
  -6  -2  -5 24944.6 568.631   7
  -6  -2  -5 23922.2 419.821   6
  -6   2  -5 24676.1 497.766   6
  -6   2  -4 35944.4 1310.13   2
  -6  -2  -4 34796.1 633.815   7
  -6   2  -3 3284.94 379.124   2
  -6  -2  -3 3515.37 189.170   7
  -6   2  -2 3274.63 361.469   2
  -6   2  -1 21423.2 834.647   2
  -6   2   0 16128.4 667.935   2
  -6   3  -9 1513.89 107.947   6
  -6   3  -8 2934.77 164.118   6
  -6  -3  -7 216.638 76.4734   7
  -6   3  -7 479.742 80.9683   6
  -6  -3  -6 1251.37 146.157   7
  -6   3  -6 993.590 109.241   6
  -6   3  -5 1031.03 109.617   6
  -6  -3  -5 1043.59 130.229   7
  -6   3  -4 10776.4 751.992   2
  -6   3  -4 11675.6 331.376   6
  -6  -3  -4 11113.7 371.196   7
  -6  -3  -3 5365.02 247.236   7
  -6   3  -3 5203.27 517.268   2
  -6   3  -2 27571.1 1124.59   2
  -6  -3  -2 27676.6 520.512   7
  -6   3  -1 618.364 190.129   2
  -6   3   0 15868.0 726.111   2
  -6   4  -9 804.866 65.5970   6
  -6   4  -8 21533.7 381.361   6
  -6  -4  -7 11132.0 360.524   7
  -6   4  -7 11239.4 304.655   6
  -6  -4  -6 20937.6 520.686   7
  -6   4  -6 19746.5 421.851   6
  -6   4  -5 15812.3 378.516   6
  -6  -4  -5 16207.7 464.748   7
  -6   4  -4 12780.7 336.103   6
  -6  -4  -4 13324.6 411.007   7
  -6   4  -3 53112.0 661.698   6
  -6  -4  -3 53788.5 799.019   7
  -6  -4  -2 38.1507 54.4638   7
  -6   4  -2 370.001 159.605   2
  -6  -4  -1 30024.1 551.899   8
  -6  -4  -1 29217.6 552.224   7
  -6  -4   0 4647.88 217.275   7
  -6  -4   0 4673.66 208.973   8
  -6  -4   1 3193.84 176.724   7
  -6  -4   2 3201.62 172.578   7
  -6  -4   4 6930.74 254.911   7
  -6  -4   5 2010.19 141.922   7
  -6  -4   6 704.349 93.5998   7
  -6  -4  15 479.580 46.8131   7
  -6  -5  -7 650.819 87.6300   7
  -6  -5  -6 45.0468 56.4214   7
  -6  -5  -5 2057.99 166.374   7
  -6  -5  -4 861.015 117.233   7
  -6  -5  -3 2417.90 179.634   7
  -6  -5  -2 248.729 77.7827   7
  -6  -5  -2 205.679 78.1009   8
  -6  -5  -1 1115.19 126.177   8
  -6  -5  -1 848.103 109.952   7
  -6  -5   0 28968.8 576.483   7
  -6  -5   0 29018.4 563.055   8
  -6  -5   1 12058.5 350.618   8
  -6  -5   1 11535.5 358.517   7
  -6  -5   2 36898.6 639.514   7
  -6  -5   2 37973.1 585.016   8
  -6  -5   3 6603.98 273.300   7
  -6  -5   4 44836.2 707.935   7
  -6  -5   5 31961.6 602.696   7
  -6  -5   6 5844.60 264.219   7
  -6  -5   7 6044.14 271.193   7
  -6  -5   8 2367.94 176.108   7
  -6  -5   9 32474.8 614.146   7
  -6  -5  10 9.80736 64.5791   7
  -6  -5  11 6509.25 258.991   7
  -6  -5  12 383.325 72.5224   7
  -6  -5  13 426.649 62.4708   7
  -6  -5  14 269.122 38.8713   7
  -6  -6  -6 8291.65 261.207   7
  -6  -6  -5 17981.6 419.764   7
  -6  -6  -4 2040.07 157.866   7
  -6  -6  -3 28597.6 571.977   7
  -6  -6  -2 973.063 121.771   7
  -6  -6  -1 23852.4 534.154   8
  -6  -6  -1 22939.1 526.432   7
  -6  -6   0-0.54542 55.9234   8
  -6  -6   0 46.0450 62.8573   7
  -6  -6   1 14084.9 417.847   7
  -6  -6   1 13992.4 397.963   8
  -6  -6   2 4893.99 250.574   7
  -6  -6   2 4907.83 230.540   8
  -6  -6   3 2394.64 158.803   8
  -6  -6   3 2198.90 170.828   7
  -6  -6   4 1353.68 137.316   7
  -6  -6   5 3639.46 217.202   7
  -6  -6   6 122.891 64.4798   7
  -6  -6   7 410.074 86.6639   7
  -6  -6   8 408.927 82.5047   7
  -6  -6   9 12443.7 362.577   7
  -6  -6  10 605.494 86.9638   7
  -6  -6  11 3973.18 175.178   7
  -6  -6  12 2797.32 128.349   7
  -6  -7  -5 1418.96 99.4937   7
  -6  -7  -4 768.874 86.3724   7
  -6  -7  -3 495.417 79.3901   7
  -6  -7  -2 383.652 76.6795   7
  -6  -7  -1 8464.00 300.956   7
  -6  -7  -1 8479.32 300.946   8
  -6  -7   0 2370.60 165.104   8
  -6  -7   0 2421.26 170.131   7
  -6  -7   1 1102.58 118.419   8
  -6  -7   1 1203.71 124.824   7
  -6  -7   2 2884.47 188.215   7
  -6  -7   2 3030.20 181.346   8
  -6  -7   3 1418.00 135.869   7
  -6  -7   3 1801.43 137.795   8
  -6  -7   4 3312.20 177.900   8
  -6  -7   4 3006.80 193.585   7
  -6  -7   5 9985.77 335.374   7
  -6  -7   6 4981.11 232.162   7
  -6  -7   7 14493.6 375.537   7
  -6  -7   8 78.4737 46.6801   7
  -6  -7   9 5114.55 197.316   7
  -6  -7  10-26.0293 32.3223   7
  -6  -7  11 3812.87 124.864   7
  -6  -8  -3 8230.73 198.881   7
  -6  -8  -2 282.824 49.7818   7
  -6  -8  -1 8814.48 245.033   7
  -6  -8   0 12.4653 40.4507   8
  -6  -8   0 34.5798 37.7992   7
  -6  -8   1 5017.97 195.333   8
  -6  -8   1 4567.43 194.008   7
  -6  -8   2 313.505 62.6300   8
  -6  -8   2 295.530 61.4047   7
  -6  -8   3 121.320 49.1280   7
  -6  -8   3 89.6226 43.0970   8
  -6  -8   4 9.06466 37.3582   7
  -6  -8   4 53.5492 38.8292   8
  -6  -8   5 290.904 57.9214   7
  -6  -8   6 411.710 60.6748   7
  -6  -8   7 2192.61 114.077   7
  -6  -8   8 217.600 37.6196   7
  -5   0 -11 2835.40 123.744   6
  -5   0 -10 56.7028 43.7775   6
  -5   0  -9 67.7474 44.7406   6
  -5   0  -8 61.5564 46.4584   6
  -5   0  -7 2074.75 143.492   6
  -5   0  -6 44.0127 45.2882   6
  -5   0  -3 211275. 2600.59   2
  -5   0  -2 36.7281 69.3759   2
  -5   0  -1 219860. 2102.04   2
  -5   0   0-32.3609 48.8186   2
  -5   1 -11 20104.0 339.013   6
  -5   1 -10 140.168 52.8781   6
  -5  -1 -10 194.017 46.5130   6
  -5  -1  -9 20037.4 397.156   6
  -5   1  -9 20946.3 441.026   6
  -5  -1  -8 4451.56 198.200   6
  -5   1  -8 4718.48 220.213   6
  -5   1  -7 9606.93 307.702   6
  -5  -1  -7 9109.19 279.646   6
  -5   1  -6 910.109 102.110   6
  -5  -1  -6 768.235 111.295   7
  -5   1  -6 711.206 217.437   2
  -5  -1  -6 878.519 93.6756   6
  -5  -1  -5 22775.1 495.551   7
  -5   1  -5 23110.9 1042.80   2
  -5   1  -4 5852.41 503.560   2
  -5   1  -3 52629.4 1367.80   2
  -5   1  -2 9094.60 526.169   2
  -5   1  -1 37800.9 965.052   2
  -5   1   0 2011.27 200.367   2
  -5   1   1 126612. 1327.49   2
  -5   1   2 282.960 56.4153   2
  -5   2 -11 5941.50 180.550   6
  -5   2 -10 4840.67 197.276   6
  -5   2  -9 2211.31 149.598   6
  -5   2  -8 3048.85 181.834   6
  -5  -2  -7 4673.90 262.786   7
  -5  -2  -7 4732.34 189.729   6
  -5  -2  -6 6504.02 216.060   6
  -5  -2  -6 6693.05 301.265   7
  -5   2  -6 6692.86 255.282   6
  -5  -2  -5 38598.4 669.015   7
  -5  -2  -5 38223.7 497.830   6
  -5   2  -5 39001.5 585.408   6
  -5   2  -5 39778.0 1433.86   2
  -5   2  -4 15282.3 861.720   2
  -5   2  -3 133566. 2388.21   2
  -5   2  -2 362.166 132.060   2
  -5   2  -1 211777. 2526.46   2
  -5   2   0 1045.07 173.525   2
  -5   2   1 146771. 1717.06   2
  -5   2   2 3249.11 228.312   2
  -5   3 -10 2264.23 128.946   6
  -5   3  -9 7719.60 258.805   6
  -5   3  -8 4027.30 203.100   6
  -5   3  -7 11746.7 345.857   6
  -5  -3  -7 11884.6 408.478   7
  -5  -3  -6 8984.70 350.935   7
  -5   3  -6 8769.17 293.702   6
  -5  -3  -5 5583.38 264.225   7
  -5   3  -5 5504.32 225.504   6
  -5   3  -5 5798.95 587.978   2
  -5   3  -4 2126.13 355.586   2
  -5  -3  -4 1864.85 146.999   7
  -5   3  -4 1757.50 124.220   6
  -5  -3  -3 21073.5 441.048   7
  -5   3  -3 19886.6 992.193   2
  -5   3  -2 18685.0 904.879   2
  -5   3  -1 98476.7 1955.32   2
  -5   3   0 4944.84 404.297   2
  -5   3   1 20998.4 764.738   2
  -5   3   2 53843.4 1121.96   2
  -5   3   3 956.575 140.387   2
  -5   4  -9 4792.76 186.268   6
  -5   4  -8 15063.9 354.575   6
  -5   4  -7 102.050 47.9060   6
  -5  -4  -7 140.915 75.2638   7
  -5  -4  -6 19765.9 511.387   7
  -5   4  -6 19345.8 421.899   6
  -5  -4  -5 21864.1 527.849   7
  -5   4  -5 22908.1 446.880   6
  -5   4  -4 12623.4 317.647   6
  -5   4  -4 13060.1 892.170   2
  -5  -4  -4 12469.1 383.491   7
  -5  -4  -3 43478.3 738.943   8
  -5  -4  -3 42120.1 667.295   7
  -5   4  -3 44031.0 1569.63   2
  -5  -4  -2 4027.43 215.543   8
  -5  -4  -2 3573.82 187.684   7
  -5   4  -2 3630.34 443.035   2
  -5   4  -1 63717.1 1715.86   2
  -5  -4  -1 62278.9 737.783   7
  -5   4   0 13.8119 95.6058   2
  -5   4   1 70423.3 1605.92   2
  -5   4   2 16714.2 727.479   2
  -5  -4  15 37.5858 22.3913   7
  -5  -5  -7 1335.22 131.748   7
  -5  -5  -6 4339.19 213.460  11
  -5  -5  -6 4606.82 241.233   7
  -5  -5  -5 5481.88 266.560   7
  -5  -5  -5 5203.47 242.457  11
  -5  -5  -4 6530.89 285.833   7
  -5  -5  -4 7034.97 285.710  11
  -5  -5  -3 6065.84 294.118   8
  -5  -5  -3 5752.33 264.732   7
  -5  -5  -2 987.399 114.217   7
  -5  -5  -2 1015.45 128.441   8
  -5  -5  -1 23402.2 499.907   7
  -5  -5  -1 24668.1 541.341   8
  -5   5  -1 22230.1 1111.61   2
  -5  -5   0 44579.8 692.901   8
  -5  -5   0 43870.5 666.886   7
  -5   5   0 44223.7 1489.01   2
  -5  -5   1 16552.0 408.717   8
  -5   5   1 15765.5 850.450   2
  -5  -5   1 16274.7 402.259   7
  -5  -5   2 37880.7 607.201   7
  -5  -5   2 40227.5 619.080   8
  -5   5   2 37001.5 1232.80   2
  -5  -5   3 1453.97 119.885   8
  -5  -5   3 1528.99 130.898   7
  -5  -5   4 43212.3 663.207   7
  -5  -5   5 6529.45 264.812   7
  -5  -5   6 62605.3 833.564   7
  -5  -5   7 1788.82 153.990   7
  -5  -5  13 540.281 67.3150   7
  -5  -5  14 96.0823 28.9197   7
  -5  -6  -7 219.049 57.5141   7
  -5  -6  -6 19453.4 437.944   7
  -5  -6  -6 19219.4 385.209  11
  -5  -6  -5 1561.81 140.678   7
  -5  -6  -5 1337.98 119.872  11
  -5  -6  -4 10936.9 344.331  11
  -5  -6  -4 10452.4 345.698   7
  -5  -6  -3 6275.28 297.316   8
  -5  -6  -3 6342.82 276.135   7
  -5  -6  -2 2396.98 189.280   8
  -5  -6  -2 2457.50 176.860   7
  -5  -6  -1 15398.2 420.482   7
  -5  -6  -1 16782.6 467.864   8
  -5  -6   0 1538.24 148.595   8
  -5  -6   0 1794.94 152.130   7
  -5  -6   1 949.627 113.447   7
  -5  -6   1 900.485 116.373   8
  -5  -6   2 9131.05 327.839   8
  -5  -6   2 8899.04 321.189   7
  -5  -6   3 6319.75 271.772   7
  -5  -6   3 6611.02 276.258   8
  -5  -6   4 462.974 87.9898   7
  -5  -6   4 444.083 83.1608   8
  -5  -6   5 1738.28 153.306   7
  -5  -6   6 2594.56 181.601   7
  -5  -6   7 266.122 72.2601   7
  -5  -6   8 3.66813 52.3236   7
  -5  -6   9 7036.84 272.171   7
  -5  -6  10 2219.49 149.148   7
  -5  -6  11 648.111 78.9655   7
  -5  -6  12 3088.19 133.535   7
  -5  -7  -6 1895.58 111.265   7
  -5  -7  -5 158.007 53.8595   7
  -5  -7  -5 185.734 49.1273  11
  -5  -7  -4 1103.35 107.738   7
  -5  -7  -4 960.661 97.1763  11
  -5  -7  -3 4684.00 218.775   7
  -5  -7  -2 2498.00 167.686   7
  -5  -7  -2 2495.31 180.242   8
  -5  -7  -1 1010.38 125.358   8
  -5  -7  -1 973.279 111.932   7
  -5  -7   0 7389.78 306.837   8
  -5  -7   0 6908.66 276.349   7
  -5  -7   1 4853.96 248.860   8
  -5  -7   1 4493.74 231.354   7
  -5  -7   2 30977.3 591.015   7
  -5  -7   2 31987.0 612.733   8
  -5  -7   3 1475.48 138.580   7
  -5  -7   3 1687.91 149.209   8
  -5  -7   4 31562.5 586.643   8
  -5  -7   4 29287.7 575.384   7
  -5  -7   5 173.518 59.7464   8
  -5  -7   5 263.245 71.8030   7
  -5  -7   6 9849.69 308.808   8
  -5  -7   6 9473.74 316.261   7
  -5  -7   7 615.768 89.4443   7
  -5  -7   7 645.212 81.8505   8
  -5  -7   8 12595.3 334.038   7
  -5  -7   9 1946.94 125.253   7
  -5  -7  10 85.5892 34.4410   7
  -5  -7  11 367.888 43.0222   7
  -5  -8  -4 4030.80 141.313   7
  -5  -8  -3 396.806 58.1822  11
  -5  -8  -3 388.869 57.0734   7
  -5  -8  -2 1227.89 98.1629   7
  -5  -8  -1 58.4367 43.4663   7
  -5  -8  -1 97.8065 57.1673   8
  -5  -8   0 1839.77 127.731   7
  -5  -8   0 1949.82 143.330   8
  -5  -8   1 658.933 82.8265   7
  -5  -8   1 930.491 106.768   8
  -5  -8   2 712.580 84.1824   7
  -5  -8   2 812.133 99.8348   8
  -5  -8   3 58.0717 40.4793   7
  -5  -8   3 71.5404 53.4662   8
  -5  -8   4 1403.95 112.524   7
  -5  -8   4 1656.59 124.295   8
  -5  -8   5-7.54357 34.9359   7
  -5  -8   5 37.0229 40.4284   8
  -5  -8   6 80.5937 36.1253   7
  -5  -8   6 154.862 45.6050   8
  -5  -8   7 491.911 60.6558   7
  -5  -8   8 44.6178 25.4012   7
  -5  -9   1 6.46222 30.2123   8
  -5  -9   2 4517.27 149.237   8
  -5  -9   3 411.241 50.1588   8
  -4   0 -12 5690.20 162.149   6
  -4   0 -11 32.9636 38.6477   6
  -4   0 -10 14568.2 358.326   6
  -4   0  -9 63.2590 46.7471   6
  -4   0  -8 71693.7 822.602   6
  -4   0  -7 49.3411 44.3803   6
  -4   0  -6 165587. 1114.78   6
  -4   0  -5-85.9611 95.7163   2
  -4   0  -4 268564. 3035.66   2
  -4   0  -3-18.2315 75.2755   2
  -4   0  -2 176587. 1975.60   2
  -4   0  -1 252.662 84.3261   2
  -4   0   0 78525.5 969.599   2
  -4   0   1 8.22847 32.1697   2
  -4   1 -12 1030.15 77.4070   6
  -4   1 -11 332.615 61.2717   6
  -4  -1 -11 258.790 48.1872   6
  -4   1 -10 1288.23 117.531   6
  -4  -1 -10 1179.87 100.538   6
  -4   1  -9 2327.33 158.091   6
  -4  -1  -9 2178.46 140.712   6
  -4  -1  -8 9544.60 287.491   6
  -4   1  -8 10736.9 328.520   6
  -4   1  -7 3689.16 448.838   2
  -4   1  -7 3663.65 187.304   6
  -4  -1  -7 3591.12 172.511   6
  -4   1  -6 22140.3 424.053   6
  -4  -1  -6 22256.3 398.076   6
  -4   1  -6 21792.8 1043.61   2
  -4  -1  -6 22138.7 497.382   7
  -4   1  -5 1385.54 255.202   2
  -4   1  -4 6767.27 518.264   2
  -4   1  -3 2791.26 313.382   2
  -4   1  -2 6555.55 434.601   2
  -4   1  -1 16370.1 600.181   2
  -4   1   0 89624.8 1204.12   2
  -4   1   1 2945.08 189.115   2
  -4   1   2 203014. 1221.77   2
  -4   1   3 7511.38 165.034   2
  -4   1   4 298402. 954.500   2
  -4   2 -12 1603.44 90.6304   6
  -4   2 -11 167.667 54.7737   6
  -4   2 -10 14229.2 364.584   6
  -4   2  -9 625.485 92.0302   6
  -4   2  -8 49056.6 709.254   6
  -4  -2  -7 196.647 74.1925   7
  -4   2  -7 162.831 58.5655   6
  -4   2  -6 144623. 2798.75   2
  -4   2  -6 146826. 1120.42   6
  -4  -2  -6 147218. 1304.04   7
  -4   2  -5 1267.59 272.722   2
  -4   2  -4 174047. 2809.58   2
  -4   2  -3 8234.74 574.260   2
  -4   2  -2 157702. 2292.59   2
  -4   2  -1 86474.7 1551.69   2
  -4   2   0 498.770 130.287   2
  -4   2   1 111228. 1401.25   2
  -4   2   2 5112.75 263.891   2
  -4   2   3 243.314 62.4367   2
  -4   3 -11 13262.1 292.038   6
  -4   3 -10 342.563 68.8210   6
  -4   3  -9 7159.59 267.280   6
  -4  -3  -9 7408.41 272.830  11
  -4  -3  -8 5112.37 270.870   7
  -4   3  -8 5430.66 237.464   6
  -4  -3  -8 5241.83 254.603  11
  -4   3  -7 4119.87 204.489   6
  -4  -3  -7 3971.22 226.856  11
  -4  -3  -7 4035.69 239.691   7
  -4  -3  -6 1674.02 151.095   7
  -4   3  -6 1570.16 124.014   6
  -4  -3  -6 1726.28 150.015  11
  -4  -3  -5 5114.03 233.852  11
  -4  -3  -5 5116.76 234.703   7
  -4   3  -5 4677.06 537.857   2
  -4   3  -5 5087.04 202.889   6
  -4   3  -4 6195.56 580.487   2
  -4   3  -3 4466.43 464.117   2
  -4   3  -2 12153.1 711.933   2
  -4   3  -1 26312.5 962.676   2
  -4   3   0 12300.1 614.755   2
  -4   3   1 8641.48 464.779   2
  -4   3   2 84058.0 1340.16   2
  -4   3   3 38564.5 861.416   2
  -4   3   4 305787. 2378.63   2
  -4   4 -10 5552.85 194.136   6
  -4  -4  -9 290.700 64.4606  11
  -4   4  -9-6.63782 45.9654   6
  -4  -4  -8 25710.4 570.283   7
  -4   4  -8 26736.9 497.686   6
  -4  -4  -8 26261.1 541.320  11
  -4  -4  -7 1131.86 132.345  11
  -4  -4  -7 1082.07 131.632   7
  -4   4  -7 1089.43 107.129   6
  -4  -4  -6 57415.0 846.832   7
  -4   4  -6 57340.6 710.681   6
  -4  -4  -6 58989.8 847.260  11
  -4   4  -5 7799.48 250.802   6
  -4  -4  -5 8127.48 310.529  11
  -4  -4  -5 7887.62 301.530   7
  -4   4  -5 7902.04 724.236   2
  -4  -4  -4 71735.5 968.399   8
  -4  -4  -4 74663.4 864.173   7
  -4   4  -4 72801.4 2097.12   2
  -4  -4  -3 45470.0 637.280   7
  -4  -4  -3 43853.7 707.630   8
  -4   4  -3 44912.6 1598.20   2
  -4   4  -2 13606.6 834.973   2
  -4   4  -1 71416.5 1806.08   2
  -4   4   0 24515.9 989.902   2
  -4   4   1 51942.3 1315.93   2
  -4   4   2-45.7419 76.3016   2
  -4   4   3 58995.6 1304.99   2
  -4   4   4 1171.77 183.382   2
  -4  -5  -9 10656.7 253.046  11
  -4  -5  -8 69.9020 53.7040  11
  -4  -5  -8 47.6431 52.4382   7
  -4  -5  -7 5074.85 250.922   7
  -4  -5  -7 4994.64 241.872  11
  -4  -5  -6 795.986 109.402  11
  -4  -5  -6 781.613 114.649   7
  -4  -5  -5 4657.58 238.498   7
  -4  -5  -5 4803.76 248.155  11
  -4  -5  -4 453.672 103.595   8
  -4  -5  -4 309.652 73.3144   7
  -4  -5  -3 9490.35 358.394   8
  -4  -5  -3 9713.83 320.617   7
  -4   5  -2 42.3787 121.608   2
  -4  -5  -2 271.743 76.7436   8
  -4  -5  -1 8189.88 303.175   8
  -4   5  -1 7278.54 651.242   2
  -4  -5  -1 7811.12 270.624   7
  -4   5   0 872.782 240.619   2
  -4  -5   0 989.103 109.919   8
  -4  -5   0 1156.29 108.065   7
  -4  -5   1 31035.8 514.566   7
  -4   5   1 29729.2 1159.69   2
  -4   5   2 42853.1 1323.53   2
  -4  -5   2 42820.2 607.210   7
  -4   5   3 14549.1 769.199   2
  -4  -5   3 14431.2 359.460   7
  -4   5   4 18904.9 825.227   2
  -4  -5   4 17975.5 407.247   7
  -4  -5   5 682.667 90.0497   7
  -4  -6  -8 8105.11 221.994  11
  -4  -6  -7 459.018 78.3000  11
  -4  -6  -7 485.689 81.6933   7
  -4  -6  -6 8644.53 304.752   7
  -4  -6  -6 8800.46 303.816  11
  -4  -6  -5 5031.97 242.714   7
  -4  -6  -5 5051.41 247.758  11
  -4  -6  -4 9346.66 326.084   7
  -4  -6  -4 9392.70 366.115   8
  -4  -6  -3 27267.7 618.741   8
  -4  -6  -3 27274.2 550.709   7
  -4  -6  -2 15951.9 468.960   8
  -4  -6  -2 15798.9 417.609   7
  -4  -6  -1 38988.7 712.857   8
  -4  -6  -1 38009.2 634.845   7
  -4  -6   0 64.0025 47.3382   7
  -4  -6   0 134.371 71.5237   8
  -4   6   0 155.481 148.627   2
  -4  -6   1 47019.2 696.953   7
  -4  -6   1 47784.4 770.091   8
  -4   6   1 45344.7 1593.33   2
  -4  -6   2 945.883 117.558   8
  -4  -6   2 944.952 105.075   7
  -4   6   3 20203.7 968.210   2
  -4  -6   3 21204.8 472.890   7
  -4  -6   4 906.771 105.773   7
  -4  -6   5 11993.2 365.759   7
  -4  -6   6 149.775 61.5772   7
  -4  -6   7 2469.42 171.303   7
  -4  -6   8 221.698 66.6952   7
  -4  -6   9 3847.31 202.215   7
  -4  -6  10-2.41281 44.8867   7
  -4  -6  11 5029.37 192.293   7
  -4  -6  12 52.6094 29.1874   7
  -4  -7  -7 3311.36 131.322  11
  -4  -7  -6 63.2017 44.1565  11
  -4  -7  -6 83.3119 43.8341   7
  -4  -7  -5 2503.14 153.173   7
  -4  -7  -5 2377.63 153.405  11
  -4  -7  -4 426.274 79.5545   7
  -4  -7  -3 1715.09 137.818   7
  -4  -7  -3 1594.17 151.305   8
  -4  -7  -2 602.343 91.7663   7
  -4  -7  -2 614.680 113.457   8
  -4  -7  -1 8833.19 347.950   8
  -4  -7  -1 8448.22 301.348   7
  -4  -7   0 758.928 101.085   7
  -4  -7   0 851.341 121.218   8
  -4  -7   1 17413.8 434.451   7
  -4  -7   1 18187.5 490.703   8
  -4  -7   2 126.538 72.4701   8
  -4  -7   2 112.930 59.1091   7
  -4  -7   3 2259.26 180.095   8
  -4  -7   3 2079.73 156.440   7
  -4  -7   4 5134.67 259.356   8
  -4  -7   4 4865.10 228.834   7
  -4  -7   5 777.675 99.9603   7
  -4  -7   6 6055.76 249.593   7
  -4  -7   7 362.640 69.3894   7
  -4  -7   8 1663.02 125.120   7
  -4  -7   9 15116.6 328.000   7
  -4  -7  10 98.8335 36.7148   7
  -4  -8  -5 1927.14 93.0802   7
  -4  -8  -5 1947.89 105.455  11
  -4  -8  -4 2159.11 114.682   7
  -4  -8  -4 2228.84 129.281  11
  -4  -8  -3 7045.10 221.651   7
  -4  -8  -2 158.451 65.4277   8
  -4  -8  -2 138.633 47.9727   7
  -4  -8  -1 21923.3 484.897   8
  -4  -8  -1 19298.9 390.713   7
  -4  -8   0 1425.22 138.149   8
  -4  -8   0 1327.97 109.444   7
  -4  -8   1 10228.6 291.575   7
  -4  -8   1 11253.6 356.518   8
  -4  -8   2 192.263 73.5697   8
  -4  -8   2 130.116 48.5126   7
  -4  -8   3 10405.7 291.818   7
  -4  -8   3 11290.9 349.375   8
  -4  -8   4 71.7033 56.5256   8
  -4  -8   4 11.1466 35.3374   7
  -4  -8   5 1529.60 125.564   8
  -4  -8   5 1346.91 102.471   7
  -4  -8   6 70.1065 34.7228   7
  -4  -8   6 77.2321 49.0666   8
  -4  -8   7 1039.41 78.2882   7
  -4  -8   7 1157.92 92.7914   8
  -4  -8   8 65.9012 32.3218   8
  -4  -9  -2 62.0556 29.4121  11
  -4  -9  -1 2713.91 132.851   8
  -4  -9   0 92.7673 43.3222   8
  -4  -9   1 2330.30 130.366   8
  -4  -9   2 235.214 52.6114   8
  -4  -9   3 3686.01 155.573   8
  -4  -9   4 169.113 43.4569   8
  -4  -9   5 279.304 43.6493   8
  -3   0 -12-2.46086 33.4472   6
  -3   0 -11 7064.84 250.850   6
  -3   0 -10 44.2132 47.1249   6
  -3   0  -9 28902.1 529.833   6
  -3   0  -8 350.057 68.0249   6
  -3   0  -7 15645.6 349.052   6
  -3   0  -6-253.973 136.356   2
  -3   0  -5 113093. 1999.26   2
  -3   0  -4-66.8028 95.3169   2
  -3   0  -3 541632. 3607.03   2
  -3   0  -2 10.8319 64.8690   2
  -3   0  -1 217236. 1743.92   2
  -3   0   0 13.3311 37.1583   2
  -3   0   1 134798. 799.868   2
  -3   1 -12 678.370 78.6080   6
  -3  -1 -12 539.915 58.3604   6
  -3  -1 -11 48444.7 608.553   6
  -3   1 -11 49426.1 668.860   6
  -3  -1 -10 2831.83 160.748   6
  -3   1 -10 2791.07 174.919   6
  -3  -1  -9 64626.6 896.456  11
  -3  -1  -9 63146.0 748.697   6
  -3   1  -9 64334.5 810.368   6
  -3  -1  -8 69.1094 43.8464   6
  -3   1  -8 103.291 136.929   2
  -3  -1  -8 33.6015 51.9919  11
  -3   1  -7 53165.4 659.502   6
  -3  -1  -7 50592.3 733.574  11
  -3   1  -7 52129.1 1612.87   2
  -3  -1  -7 52526.4 613.717   6
  -3  -1  -7 51503.1 773.021   7
  -3   1  -6 353.041 165.869   2
  -3   1  -5 71359.3 1693.30   2
  -3   1  -4 835.631 196.209   2
  -3   1  -3 105147. 1770.35   2
  -3   1  -2 42002.0 994.362   2
  -3   1  -1 62249.1 1068.12   2
  -3   1   0 22802.2 555.522   2
  -3   1   1 294919. 1666.98   2
  -3   1   2 19674.3 340.077   2
  -3   2 -12 2335.51 130.573   6
  -3   2 -11 8547.32 282.979   6
  -3  -2 -10 1187.84 126.573  11
  -3   2 -10 1264.01 124.074   6
  -3   2  -9 17651.0 432.992   6
  -3  -2  -9 17644.2 477.630  11
  -3   2  -8 2111.12 150.060   6
  -3  -2  -8 1912.87 171.761   7
  -3  -2  -8 2071.84 171.806  11
  -3   2  -7 64101.0 1874.08   2
  -3  -2  -7 61624.1 855.569  11
  -3   2  -7 61976.6 738.669   6
  -3  -2  -7 61035.6 857.127   7
  -3   2  -6 9172.08 693.915   2
  -3  -2  -6 9785.90 315.582   7
  -3   2  -6 9807.88 272.943   6
  -3   2  -5 21656.4 1014.32   2
  -3   2  -4 208331. 2896.37   2
  -3   2  -3 2370.45 307.194   2
  -3   2  -2 1719.81 239.023   2
  -3   2  -1 325569. 2787.96   2
  -3   2   0 3149.88 251.935   2
  -3   2   1 349893. 2280.87   2
  -3   2   2 39858.0 695.720   2
  -3   3 -12 235.352 47.4002   6
  -3   3 -11 19685.5 401.420   6
  -3  -3 -10 100.031 60.6152  11
  -3   3 -10 90.0218 50.5325   6
  -3  -3  -9 44714.9 755.834  11
  -3   3  -9 42441.6 666.149   6
  -3  -3  -8 7974.74 330.957  11
  -3  -3  -8 7210.37 317.201   7
  -3   3  -8 7928.53 285.270   6
  -3  -3  -7 45681.5 768.095  11
  -3   3  -7 45989.3 647.099   6
  -3  -3  -7 44744.3 745.581   7
  -3   3  -6 50.8681 41.4081   6
  -3   3  -6 47.0887 141.675   2
  -3  -3  -6 336.635 74.9621   7
  -3  -3  -6 98.0359 61.0471  11
  -3   3  -5 19407.2 1018.60   2
  -3   3  -4 8256.81 642.192   2
  -3   3  -3 12949.3 742.364   2
  -3   3  -2 7659.27 537.827   2
  -3   3  -1 139782. 2089.51   2
  -3   3   0 7023.40 420.301   2
  -3   3   1 59060.5 1187.43   2
  -3   3   2 9393.98 440.347   2
  -3   4 -11 7973.60 223.154   6
  -3  -4 -10 3251.45 174.396  11
  -3   4 -10 3179.22 166.291   6
  -3  -4  -9 23908.8 526.330  11
  -3   4  -9 23004.7 465.619   6
  -3  -4  -8 7862.95 321.340   7
  -3  -4  -8 8212.22 331.561  11
  -3   4  -8 8095.49 282.142   6
  -3  -4  -7 1071.87 130.852  11
  -3   4  -7 874.576 97.6134   6
  -3  -4  -7 975.026 123.894   7
  -3   4  -6 83603.5 828.554   6
  -3  -4  -6 82507.4 971.910   7
  -3  -4  -6 85178.0 1024.11  11
  -3   4  -5 1686.24 356.538   2
  -3  -4  -5 1969.91 145.368   7
  -3  -4  -4 26638.8 551.091   8
  -3  -4  -4 26551.2 479.244   7
  -3   4  -3 1623.81 303.409   2
  -3   4  -2 103939. 2233.36   2
  -3   4  -1 40632.2 1313.79   2
  -3   4   0 13052.1 683.848   2
  -3   4   1 183331. 2526.62   2
  -3   4   2 2311.28 269.805   2
  -3   4   3 65170.1 1392.32   2
  -3  -5 -10 29.7715 37.4499  11
  -3  -5  -9 9423.62 297.149  11
  -3  -5  -8 344.837 81.6015   7
  -3  -5  -8 447.649 90.0365  11
  -3  -5  -7 12181.0 391.820  11
  -3  -5  -7 11974.3 382.596   7
  -3  -5  -6 13441.8 398.544   7
  -3  -5  -6 13658.2 421.974  11
  -3  -5  -5 3916.73 242.141   8
  -3  -5  -5 3724.35 205.775   7
  -3  -5  -4 3035.42 177.483   7
  -3   5  -4 2802.54 452.611   2
  -3  -5  -4 2823.37 201.497   8
  -3  -5  -3 6947.04 295.212   8
  -3   5  -3 6462.16 655.185   2
  -3  -5  -3 6802.87 250.862   7
  -3   5  -2 635.257 252.248   2
  -3  -5  -2 682.890 83.5909   7
  -3  -5  -2 651.379 94.1350   8
  -3   5  -1 8662.94 703.639   2
  -3   5   0 12863.4 792.573   2
  -3   5   1 54879.4 1592.19   2
  -3   5   2 16690.3 860.211   2
  -3   5   3 9354.97 617.204   2
  -3   5   4 39660.0 1252.87   2
  -3  -6  -9 3321.58 146.959  11
  -3  -6  -8 22665.9 447.215  11
  -3  -6  -8 22133.0 438.223   7
  -3  -6  -7 4119.17 209.545   7
  -3  -6  -7 4128.45 215.574  11
  -3  -6  -6 16151.2 422.219   7
  -3  -6  -6 16012.2 439.843  11
  -3  -6  -5 2007.15 177.936   8
  -3  -6  -5 1970.13 154.252   7
  -3  -6  -4 45013.6 689.337   7
  -3  -6  -4 45796.3 795.512   8
  -3  -6  -3 604.474 92.3028   7
  -3  -6  -3 649.255 111.875   8
  -3  -6  -2 47476.1 787.865   8
  -3  -6  -2 46628.0 671.524   7
  -3  -6  -1 6292.12 287.516   8
  -3  -6  -1 6813.81 257.361   7
  -3   6  -1 6218.54 650.311   2
  -3  -6   0 29743.0 526.448   7
  -3  -6   0 28739.5 602.912   8
  -3  -6   1 12783.5 343.490   7
  -3  -6   1 12631.0 400.335   8
  -3   6   2-187.848 137.175   2
  -3  -6   2-24.7409 45.4169   7
  -3   6   3 23932.3 1125.34   2
  -3  -6   3 22055.1 456.510   7
  -3   6   4 905.375 212.183   2
  -3  -6   4 714.765 90.7521   7
  -3  -6   5 4350.96 211.672   7
  -3  -6   6 2654.62 169.615   7
  -3  -6   7 78.2017 50.4206   7
  -3  -6   8 48.6896 47.6943   7
  -3  -6   9 1311.52 118.790   7
  -3  -6  10 642.851 82.6393   7
  -3  -6  11 1577.53 105.321   7
  -3  -6  12 156.755 33.5262   7
  -3  -7  -8 1873.18 103.241  11
  -3  -7  -7 356.189 65.2954  11
  -3  -7  -7 314.305 55.3593   7
  -3  -7  -6 2179.20 150.515  11
  -3  -7  -6 2104.26 135.377   7
  -3  -7  -5 1176.10 121.830  11
  -3  -7  -5 1138.65 109.455   7
  -3  -7  -4 3617.35 220.368   8
  -3  -7  -4 3240.29 178.099   7
  -3  -7  -3 108.819 72.0991   8
  -3  -7  -3 203.352 64.0955   7
  -3  -7  -2 393.366 73.7928   7
  -3  -7  -2 374.121 96.2282   8
  -3  -7  -1 2308.05 154.522   7
  -3  -7  -1 2453.14 190.525   8
  -3  -7   0 158.825 77.5722   8
  -3  -7   0 116.669 53.4424   7
  -3  -7   1 1745.87 167.579   8
  -3  -7   1 1654.61 133.312   7
  -3  -7   2 16342.2 401.994   7
  -3  -7   2 18065.4 501.190   8
  -3  -7   3 7825.47 280.303   7
  -3  -7   4 9643.75 305.549   7
  -3  -7   5 1104.17 111.483   7
  -3  -7   6 31864.6 540.356   7
  -3  -7   7 494.289 71.4058   7
  -3  -7   8 22522.6 413.271   7
  -3  -7   9 144.137 36.9246   7
  -3  -8  -6 10927.9 248.156  11
  -3  -8  -5 898.571 70.9127   7
  -3  -8  -5 945.374 92.4007  11
  -3  -8  -4 16916.9 320.937   7
  -3  -8  -3 315.136 77.6214   8
  -3  -8  -3 313.363 54.4012   7
  -3  -8  -2 17658.0 358.546   7
  -3  -8  -2 18767.5 463.578   8
  -3  -8  -1 24.4330 64.6255   8
  -3  -8  -1 3.55112 38.2871   7
  -3  -8   0 6394.37 282.124   8
  -3  -8   0 6042.70 216.175   7
  -3  -8   1 50.1811 37.4615   7
  -3  -8   1 48.7374 67.8097   8
  -3  -8   2 952.797 122.286   8
  -3  -8   2 870.378 86.9694   7
  -3  -8   3 972.512 88.0337   7
  -3  -8   3 1030.41 124.988   8
  -3  -8   4 3227.46 199.411   8
  -3  -8   5 160.311 64.2766   8
  -3  -8   6 964.189 103.256   8
  -3  -8   8-2.98264 33.8132   8
  -3  -9  -3 275.251 48.7790  11
  -3  -9  -2-1.98229 36.4591   8
  -3  -9  -1 79.6278 47.5281   8
  -3  -9   0 430.679 72.8049   8
  -3  -9   1 46.9686 48.5114   8
  -3  -9   2 49.1313 48.1688   8
  -3  -9   3 1101.45 98.4447   8
  -3  -9   4 7984.90 231.639   8
  -3  -9   5 126.754 40.2073   8
  -3  -9   6 7959.63 182.785   8
  -2   0 -13 14.3875 28.6130   6
  -2   0 -12 11960.0 314.044   6
  -2   0 -11 35.3711 50.4019   6
  -2   0 -10 9078.78 307.888   6
  -2   0  -9 2.94608 43.6034   6
  -2   0  -8 66905.2 867.458  11
  -2   0  -8 69923.5 760.505   6
  -2   0  -7-68.0191 122.934   2
  -2   0  -6 259848. 3072.48   2
  -2   0  -5-47.2741 85.2297   2
  -2   0  -4 373305. 3068.43   2
  -2   0  -3 64.8093 70.7280   2
  -2   0  -2 290553. 2121.72   2
  -2   0  -1 31.1582 49.6948   2
  -2   0   0 337165. 1467.24   2
  -2   0   1 16.2192 11.7412   2
  -2   1 -13 1679.11 106.457   6
  -2  -1 -12 17707.4 354.539   6
  -2   1 -12 18179.3 396.634   6
  -2  -1 -11 1832.54 133.830   6
  -2   1 -11 1914.80 148.331   6
  -2  -1 -10 14509.0 370.580   6
  -2   1 -10 14955.2 401.610   6
  -2  -1  -9 705.600 112.053  11
  -2  -1  -9 660.360 86.7821   6
  -2   1  -9 765.038 98.1881   6
  -2   1  -8 13094.0 802.807   2
  -2   1  -8 13876.7 349.576   6
  -2  -1  -8 13982.3 328.338   6
  -2  -1  -8 14325.2 415.704  11
  -2   1  -7 32878.0 1228.18   2
  -2   1  -6 13916.4 755.594   2
  -2   1  -5 3169.74 349.213   2
  -2   1  -4 18982.2 765.034   2
  -2   1  -3 14959.2 609.725   2
  -2   1  -2 51.9238 80.4889   2
  -2   1  -1 144871. 1447.86   2
  -2   1   0 36728.7 613.186   2
  -2   1   1 10368.2 261.269   2
  -2   2 -13 839.181 77.1160   6
  -2   2 -12 1204.10 109.461   6
  -2   2 -11 1371.16 129.854   6
  -2  -2 -10 15376.8 457.796  11
  -2   2 -10 15583.5 413.916   6
  -2  -2  -9 16579.5 482.454  11
  -2   2  -9 15709.4 408.181   6
  -2  -2  -8 5044.32 253.525   7
  -2   2  -8 5015.22 220.886   6
  -2  -2  -8 5120.60 261.997  11
  -2  -2  -7 15763.4 408.817   7
  -2  -2  -7 16050.2 423.221  11
  -2   2  -7 15752.0 904.187   2
  -2   2  -7 16252.2 360.007   6
  -2   2  -6 166224. 2804.62   2
  -2   2  -5 3359.36 382.332   2
  -2   2  -4 311335. 3337.72   2
  -2   2  -3 42568.1 1133.84   2
  -2   2  -2 291719. 2699.48   2
  -2   2  -1 20927.7 640.220   2
  -2   2   0 342117. 2330.83   2
  -2   2   1 55957.0 856.916   2
  -2   3 -13 7701.00 182.215   6
  -2   3 -12 32496.4 495.214   6
  -2   3 -11 3455.16 187.759   6
  -2  -3 -11 3549.35 197.832  11
  -2   3 -10 15667.1 408.850   6
  -2  -3 -10 16182.7 456.348  11
  -2  -3  -9 18240.2 505.962  11
  -2   3  -9 17641.4 433.309   6
  -2  -3  -8 3227.25 207.448   7
  -2   3  -8 3376.79 186.565   6
  -2  -3  -7 32788.6 598.836   7
  -2  -3  -7 33533.0 631.379  11
  -2   3  -7 32973.5 529.752   6
  -2   3  -7 32252.3 1364.94   2
  -2  -3  -6 2093.82 143.075   7
  -2   3  -6 1918.62 329.575   2
  -2   3  -5 14369.2 841.357   2
  -2   3  -4 3356.44 395.894   2
  -2   3  -3 32170.2 1096.52   2
  -2   3  -2 24111.6 887.215   2
  -2   3  -1 3887.42 326.192   2
  -2   3   0 19070.9 705.427   2
  -2   3   1 24153.5 728.278   2
  -2   4 -12 261.750 45.1361   6
  -2  -4 -11 6501.20 235.107  11
  -2   4 -11 6363.91 227.215   6
  -2  -4 -10 4.58622 61.2022  11
  -2   4 -10 39.4130 46.3396   6
  -2  -4  -9 1526.41 153.619  11
  -2   4  -9 1852.67 141.209   6
  -2  -4  -8 17633.3 470.991   7
  -2   4  -8 18141.1 419.423   6
  -2  -4  -8 17416.5 489.286  11
  -2  -4  -7 22171.7 508.223   7
  -2   4  -7 22444.9 443.122   6
  -2  -4  -7 23352.0 543.265  11
  -2  -4  -6 7866.78 283.661   7
  -2   4  -6 7323.41 676.242   2
  -2   4  -6 7676.55 239.899   6
  -2  -4  -6 7792.55 303.188  11
  -2  -4  -5 927.822 115.625   8
  -2   4  -5 917.909 264.016   2
  -2  -4  -5 955.787 98.3056   7
  -2   4  -4 92987.8 2225.23   2
  -2   4  -3 1721.58 321.990   2
  -2   4  -2 304754. 3614.97   2
  -2   4  -1 47514.1 1332.22   2
  -2   4   0 39383.5 1226.39   2
  -2   4   1 14509.9 685.194   2
  -2  -5 -11 19671.0 334.761  11
  -2  -5 -10 4010.53 192.767  11
  -2  -5  -9 29358.0 573.582  11
  -2  -5  -8 747.342 108.594   7
  -2  -5  -8 768.898 114.428  11
  -2  -5  -7 9276.45 350.346  11
  -2  -5  -7 8617.88 318.499   7
  -2  -5  -6 2075.49 158.533   7
  -2  -5  -5 40729.3 714.933   8
  -2   5  -5 41401.0 1689.60   2
  -2  -5  -5 41239.7 632.270   7
  -2   5  -4-152.362 180.087   2
  -2  -5  -4 12.1191 41.1763   7
  -2  -5  -3 11335.5 297.909   7
  -2  -5  -3 10707.7 341.353   8
  -2   5  -2 729.244 243.568   2
  -2   5  -1 6856.85 590.143   2
  -2   5   0 907.873 257.774   2
  -2   5   1 52855.4 1545.65   2
  -2   5   2 4567.14 448.242   2
  -2  -5  13 3857.11 123.469   7
  -2  -6 -10-12.5401 35.9259  11
  -2  -6  -9 8773.96 274.554  11
  -2  -6  -8 61.9694 49.2432   7
  -2  -6  -8 109.444 65.5168  11
  -2  -6  -7 856.231 115.437  11
  -2  -6  -7 945.339 107.247   7
  -2  -6  -6 2684.55 191.779  11
  -2  -6  -6 2960.14 182.610   7
  -2  -6  -5 15631.9 454.158   8
  -2  -6  -5 15312.5 396.782   7
  -2  -6  -4 24808.2 571.648   8
  -2  -6  -4 24751.5 489.180   7
  -2  -6  -3 333.371 88.0742   8
  -2  -6  -3 359.866 69.3912   7
  -2  -6  -2 17557.8 470.190   8
  -2  -6  -2 18061.7 391.634   7
  -2  -6  -1 34704.2 654.047   8
  -2  -6  -1 36183.3 546.592   7
  -2  -6   0 56557.2 830.037   8
  -2  -6   0 58812.7 684.319   7
  -2   6   1 60825.6 1936.31   2
  -2  -6   1 60732.5 692.664   7
  -2   6   2 450.760 182.376   2
  -2  -6   2 518.940 70.6455   7
  -2   6   3 35674.3 1363.76   2
  -2  -6   3 37822.8 561.446   7
  -2   6   4 141.989 93.5188   2
  -2  -6   4 32.6111 39.2306   7
  -2  -6   5 26143.0 485.372   7
  -2  -6   6 65.7042 43.0343   7
  -2  -6   7 2329.94 153.112   7
  -2  -6   8 576.161 81.0198   7
  -2  -6   9 4914.79 205.645   7
  -2  -6  10 77.7664 37.6096   7
  -2  -6  11 3067.07 127.922   7
  -2  -7  -9 13244.5 252.150  11
  -2  -7  -8 802.315 86.6461  11
  -2  -7  -7 18189.5 361.535   7
  -2  -7  -7 18089.5 404.483  11
  -2  -7  -6 320.328 78.2752  11
  -2  -7  -6 356.611 64.3858   7
  -2  -7  -5 1683.62 127.398   7
  -2  -7  -5 1941.58 162.979   8
  -2  -7  -4 66.4184 67.8922   8
  -2  -7  -4 100.439 48.2385   7
  -2  -7  -3 8987.78 352.321   8
  -2  -7  -3 8715.68 280.799   7
  -2  -7  -2 743.874 117.149   8
  -2  -7  -2 745.268 91.0240   7
  -2  -7  -1 10017.8 297.552   7
  -2  -7  -1 10125.9 374.046   8
  -2  -7   0 39.9040 64.2041   8
  -2  -7   0 92.5343 43.2947   7
  -2  -7   1 12424.9 422.085   8
  -2  -7   1 13026.9 336.009   7
  -2  -7   2 653.050 83.2644   7
  -2  -7   3 14711.4 357.020   7
  -2  -7   4 1773.02 127.750   7
  -2  -8  -7 4679.44 161.020  11
  -2  -8  -6 2100.91 127.711  11
  -2  -8  -5 3938.96 189.175  11
  -2  -8  -4 190.711 70.4329   8
  -2  -8  -3 346.551 84.2941   8
  -2  -8  -2 1357.23 142.348   8
  -2  -8  -1 6673.27 293.886   8
  -2  -8   0 29.8678 70.7445   8
  -2  -8   1 28567.6 612.391   8
  -2  -8   2 3041.19 209.834   8
  -2  -8   3 19347.5 501.873   8
  -2  -9  -4-20.1799 35.9639  11
  -2  -9  -3 183.198 48.6246   8
  -2  -9  -2 24.0404 42.2565   8
  -2  -9  -1 2515.36 150.001   8
  -2  -9   0 902.254 100.852   8
  -2  -9   1 1778.21 131.490   8
  -2  -9   2 180.017 60.7390   8
  -2  -9   3 9647.67 283.795   8
  -2  -9   4 554.880 73.6734   8
  -2  -9   5 4372.60 167.892   8
  -2  -9   6 99.7677 34.0605   8
  -1   0 -14-36.3051 26.9045   6
  -1   0 -13 5699.95 208.250   6
  -1   0 -12-67.8908 55.3830   6
  -1   0 -11 13483.5 383.744   6
  -1   0 -10 1.58464 45.2499   6
  -1   0  -9 64658.9 765.856   6
  -1   0  -9 62766.7 886.065  11
  -1   0  -8 9.40351 34.3407   6
  -1   0  -7 71264.1 1618.96   2
  -1   0  -6-17.6630 76.9357   2
  -1   0  -5 141548. 1912.98   2
  -1   0  -5 141643. 643.514   4
  -1   0  -4-6.27708 61.1884   2
  -1   0  -4 18.7290 16.0515   4
  -1   0  -3 8593.53 380.088   2
  -1   0  -2 21.6908 52.8072   2
  -1   0  -1 113058. 921.871   2
  -1   0   0 148.387 24.5922   2
  -1   1 -14 1201.54 77.7620   6
  -1  -1 -13 1327.64 93.5322   6
  -1   1 -13 1431.54 113.715   6
  -1  -1 -12 2446.02 148.829   6
  -1   1 -12 2537.29 167.507   6
  -1  -1 -11 4858.04 221.288   6
  -1   1 -11 4722.76 233.761   6
  -1  -1 -10 34917.2 698.949  11
  -1   1 -10 34898.6 613.857   6
  -1  -1 -10 34209.4 573.189   6
  -1   1  -9 121385. 2373.97   2
  -1  -1  -9 123321. 1256.86  11
  -1  -1  -9 122799. 1023.70   6
  -1   1  -9 123020. 1094.47   6
  -1   1  -8 7700.55 584.069   2
  -1  -1  -8 7687.84 294.027  11
  -1   1  -8 8009.46 256.867   6
  -1   1  -7 179838. 2688.01   2
  -1   1  -6 215.679 115.905   2
  -1   1  -5 129419. 2002.66   2
  -1   1  -4 16830.3 653.175   2
  -1   1  -3 278612. 2393.35   2
  -1   1  -2 142499. 1478.94   2
  -1   1  -1 23351.4 502.239   2
  -1   1   0 66682.7 665.408   2
  -1   2 -14 180.066 35.8302   6
  -1   2 -13 511.618 73.8167   6
  -1   2 -12-10.7868 59.4126   6
  -1  -2 -11 11993.6 397.806  11
  -1   2 -11 11582.6 366.022   6
  -1   2 -10 285.945 73.5347   6
  -1  -2 -10 203.016 84.0994  11
  -1  -2  -9 35926.4 693.855  11
  -1   2  -9 34877.5 599.991   6
  -1   2  -9 33575.9 1285.53   2
  -1   2  -8 17401.2 922.138   2
  -1  -2  -8 15863.0 422.451   7
  -1   2  -8 17199.1 388.173   6
  -1  -2  -8 16722.4 446.418  11
  -1   2  -7 92248.5 2059.04   2
  -1   2  -6 1811.80 286.200   2
  -1   2  -5 75111.1 1637.32   2
  -1   2  -4 97224.2 1716.63   2
  -1   2  -3 51391.0 1142.29   2
  -1   2  -2 17529.8 597.236   2
  -1   2  -1 2364.83 208.656   2
  -1   2   0 205257. 751.906   1
  -1   2   0 195441. 1620.81   2
  -1   3 -13 961.086 83.8572   6
  -1   3 -12 7969.20 272.033   6
  -1   3 -11 35141.2 612.718   6
  -1  -3 -11 35852.3 651.786  11
  -1   3 -10 6817.92 281.709   6
  -1  -3 -10 7311.65 319.893  11
  -1   3  -9 15465.7 406.357   6
  -1  -3  -9 15438.8 464.479  11
  -1   3  -8 18648.2 1006.74   2
  -1  -3  -8 17653.7 454.855   7
  -1   3  -8 18604.0 418.162   6
  -1  -3  -8 18638.2 487.867  11
  -1  -3  -7 92417.3 949.910   7
  -1  -3  -7 93453.9 997.490  11
  -1   3  -7 92233.7 844.963   6
  -1   3  -7 92152.1 2185.46   2
  -1   3  -6 5828.96 537.644   2
  -1   3  -5 153627. 2567.04   2
  -1   3  -4 659.681 177.544   2
  -1   3  -3 1084.28 214.979   2
  -1   3  -2 454.304 135.386   2
  -1   3  -1 187158. 2212.36   2
  -1   3   0 5739.17 171.069   1
  -1   3   0 5262.58 346.825   2
  -1   3   1 86739.0 760.437   1
  -1   4 -12 213.059 50.6698   6
  -1  -4 -12 198.343 50.7203  11
  -1  -4 -11 618.389 95.7378  11
  -1   4 -11 676.526 89.8588   6
  -1  -4 -10 903.773 125.119  11
  -1   4 -10 985.024 107.524   6
  -1   4  -9 7612.53 284.965   6
  -1  -4  -9 7622.62 325.959  11
  -1  -4  -8 1074.48 122.536   7
  -1  -4  -8 1198.85 135.981  11
  -1   4  -8 1247.04 116.437   6
  -1   4  -7 54860.6 1778.04   2
  -1  -4  -7 54551.6 753.684   7
  -1  -4  -7 54629.6 804.585  11
  -1   4  -7 54838.2 673.203   6
  -1  -4  -6 69113.2 787.054   7
  -1  -4  -6 67133.5 844.327   8
  -1   4  -6 66095.4 1943.84   2
  -1   4  -5 31684.8 1287.52   2
  -1   4  -4 5749.18 539.538   2
  -1   4  -3 79177.6 1843.70   2
  -1   4  -2 171883. 2512.52   2
  -1   4  -1 63462.4 1563.38   2
  -1   4   0 102931. 1841.75   2
  -1  -5 -11 1831.42 126.337  11
  -1  -5 -10 6624.78 266.353  11
  -1  -5  -9 18298.2 473.325  11
  -1  -5  -8 2813.29 195.837  11
  -1  -5  -8 2452.22 172.029   7
  -1  -5  -7 8036.15 297.786   7
  -1  -5  -7 8083.98 323.446  11
  -1  -5  -6 4405.88 234.981   8
  -1  -5  -6 3491.63 190.984   7
  -1   5  -6 3943.36 533.715   2
  -1  -5  -5 16838.7 381.730   7
  -1  -5  -5 16367.3 429.903   8
  -1   5  -5 16521.1 1031.33   2
  -1  -5  -4 16449.3 415.011   8
  -1  -5  -4 17179.2 362.874   7
  -1   5  -4 16214.0 1007.59   2
  -1   5  -3 27515.3 1254.97   2
  -1   5  -2 832.501 232.659   2
  -1   5  -1 7622.17 628.149   2
  -1   5   0-2.10203 90.5515   2
  -1   5   1 13843.7 792.374   2
  -1  -6 -11 631.807 60.8139  11
  -1  -6 -10 22.0007 42.8577  11
  -1  -6  -9 2345.95 160.482  11
  -1  -6  -8 2441.12 157.645   7
  -1  -6  -8 2349.60 170.189  11
  -1  -6  -7 1261.40 119.777   7
  -1  -6  -7 1321.22 138.335  11
  -1  -6  -6 2781.01 192.892   8
  -1  -6  -6 2905.89 173.275   7
  -1  -6  -5 61207.3 752.250   7
  -1  -6  -5 57805.2 846.620   8
  -1  -6  -4 69640.0 771.786   7
  -1  -6  -4 66898.3 909.851   8
  -1   6  -3 2221.19 423.312   2
  -1  -6  -3 2400.96 175.340   8
  -1  -6  -3 2439.71 144.846   7
  -1  -6  -2 105788. 1116.70   8
  -1  -6  -2 110970. 892.181   7
  -1  -6  -1 7430.59 294.050   8
  -1   6  -1 40.1606 135.311   2
  -1   6   0 64490.4 2032.53   2
  -1   6   1 6161.51 611.047   2
  -1   6   2 12078.5 829.077   2
  -1   6   3 25583.6 1198.89   2
  -1  -7  -9 1262.41 96.1669  11
  -1  -7  -8 1171.23 111.009  11
  -1  -7  -7 3133.94 185.124  11
  -1  -7  -6 109.999 64.8840  11
  -1  -7  -5 17.2282 61.3665   8
  -1  -7  -4 124.659 73.4003   8
  -1  -7  -3 3778.19 228.151   8
  -1  -7  -2 2158.85 175.241   8
  -1  -7  -1 72.2717 65.6440   8
  -1  -7   0 1582.66 154.574   8
  -1  -8  -8 44.2160 30.5012  11
  -1  -8  -7 5800.67 198.197  11
  -1  -8  -6 1491.21 118.429  11
  -1  -8  -5 2087.88 145.936   8
  -1  -8  -4 28807.8 544.276   8
  -1  -8  -3 5311.64 249.217   8
  -1  -8  -2 31290.3 614.269   8
  -1  -8  -1 87.2759 67.3350   8
  -1  -8   0 27309.0 599.855   8
  -1  -8   1 311.764 94.4538   8
  -1  -8   2 14832.2 447.968   8
  -1  -9  -5 65.4024 31.4319  11
  -1  -9  -4 81.0695 37.6672  11
  -1  -9  -3 857.605 85.4323   8
  -1  -9  -2 736.973 86.0408   8
  -1  -9  -1 12.8940 47.0415   8
  -1  -9   0 62.0726 50.3792   8
  -1  -9   1 89.5576 55.3953   8
  -1  -9   2 562.304 82.6922   8
  -1  -9   3 16.7955 47.4951   8
  -1  -9   4 1726.76 120.057   8
  -1  -9   5 115.540 44.8283   8
  -1  -9   6 922.298 72.1871   8
   0   0 -14 28.1601 32.3501   6
   0   0 -13 6.13556 45.0883   6
   0   0 -12 1885.08 150.638   6
   0   0 -11-2.06034 56.5129   6
   0   0 -10 8165.41 292.404   6
   0   0  -9 60.7661 40.3259   6
   0   0  -9-42.5244 63.6784  11
   0   0  -7 20.4929 23.7332   4
   0   0  -7 21.0318 68.1954   2
   0   0  -6 106898. 1670.69   2
   0   0  -6 105440. 661.271   4
   0   0  -5 71.8479 75.0867   2
   0   0  -5 40.0560 21.4754   4
   0   0  -4 163886. 1668.68   2
   0   0  -4 161161. 672.985   4
   0   0  -3 31.5962 46.1821   2
   0   0  -2 3280.37 167.650   2
   0   0  -1-5.87092 15.4809   2
   0  -1 -14 15734.1 248.990   6
   0   1 -14 16978.8 325.608   6
   0  -1 -13 1686.32 116.161   6
   0   1 -13 1617.38 128.598   6
   0  -1 -12 53887.5 721.386   6
   0   1 -12 55059.5 789.739   6
   0  -1 -11 4175.26 208.528   6
   0   1 -11 4409.12 232.341   6
   0  -1 -11 4541.41 257.747  11
   0  -1 -10 152401. 1217.39   6
   0   1 -10 153026. 1290.33   6
   0  -1 -10 156006. 1441.24  11
   0   1  -9 10084.7 647.593   2
   0  -1  -9 10906.9 300.063   6
   0   1  -9 11016.3 323.968   6
   0  -1  -9 11058.1 368.889  11
   0   1  -8 96481.2 1937.73   2
   0   1  -7 8155.45 538.009   2
   0   1  -7 8167.01 223.965   4
   0   1  -6 26875.0 908.872   2
   0   1  -5 20330.5 720.429   2
   0   1  -4 7407.20 396.337   2
   0   1  -3 7865.03 356.609   2
   0   1  -2 8176.46 306.549   2
   0   1  -1 26573.9 347.232   1
   0   1  -1 29243.3 468.182   2
   0   1   0-0.04407 10.6991   1
   0   2 -14 1509.05 98.2706   6
   0   2 -13 3993.15 196.121   6
   0   2 -12 1496.89 139.849   6
   0  -2 -11 1727.04 164.139  11
   0   2 -11 1511.55 143.839   6
   0   2 -10 281.959 71.7950   6
   0  -2 -10 441.661 100.249  11
   0   2  -9 761.413 200.750   2
   0   2  -9 800.746 98.5514   6
   0  -2  -9 981.964 123.460  11
   0  -2  -8 9709.89 316.704   7
   0   2  -8 10409.9 292.255   4
   0   2  -8 10520.3 296.510   6
   0  -2  -8 10096.2 331.481  11
   0   2  -8 10146.8 668.779   2
   0   2  -7 27331.1 1055.14   2
   0   2  -6 7333.59 509.627   2
   0   2  -5 422.257 155.635   2
   0   2  -4 43221.3 1040.11   2
   0   2  -3 12175.2 507.550   2
   0   2  -2 999999. 3972.71   2
   0   2  -1 580349. 2752.82   2
   0   2  -1 574807. 2170.20   1
   0   2   0 36397.8 482.356   1
   0   3 -14 8282.41 189.185   6
   0   3 -13 2583.21 145.797   6
   0   3 -12 54165.5 748.108   6
   0  -3 -12 55963.9 769.125  11
   0  -3 -11 1172.17 135.465  11
   0   3 -11 972.361 116.439   6
   0   3 -10 36008.1 649.580   6
   0  -3 -10 36569.5 702.417  11
   0   3  -9 17369.6 919.345   2
   0  -3  -9 16173.2 460.989  11
   0   3  -9 16470.8 395.053   4
   0   3  -9 17039.1 421.377   6
   0  -3  -8 65153.5 829.768   7
   0   3  -8 65407.9 764.512   6
   0   3  -8 66191.9 1813.05   2
   0  -3  -8 63724.7 855.704  11
   0   3  -7 46351.3 1450.11   2
   0   3  -6 14745.9 791.619   2
   0   3  -5 37655.7 1176.10   2
   0   3  -4 20268.4 811.727   2
   0   3  -3 14775.3 628.889   2
   0   3  -2 45154.3 1066.53   2
   0   3  -2 44313.6 726.151   1
   0   3  -1 46570.3 732.534   1
   0   3  -1 46430.3 999.684   2
   0   3   0-8.49375 41.4092   1
   0   3   1 46242.9 681.949   1
   0   4 -13 542.014 58.5098   6
   0   4 -12 14.5700 41.1339   6
   0  -4 -12 197.747 65.3598  11
   0  -4 -11 4660.89 235.765  11
   0   4 -11 4410.34 214.795   6
   0   4 -10-5.20263 54.9421   6
   0  -4 -10 26.1821 68.0512  11
   0   4  -9 9446.97 316.929   6
   0  -4  -9 9482.60 356.798  11
   0   4  -8 276.046 63.8124   6
   0  -4  -8 194.084 68.1881   7
   0  -4  -8 201.964 73.8514  11
   0  -4  -7 6896.15 259.648   7
   0   4  -7 6747.09 606.615   2
   0   4  -7 6843.27 235.563   6
   0  -4  -7 6671.45 272.082  11
   0   4  -6 504.120 223.572   2
   0   4  -5 27717.4 1140.34   2
   0   4  -4 159454. 2587.69   2
   0   4  -3 138475. 2229.78   2
   0   4  -2 131300. 2180.89   2
   0   4  -2 131334. 1356.37   1
   0   4  -1 42854.7 1177.50   2
   0   4  -1 42986.9 763.766   1
   0   4   0 78409.5 1077.30   1
   0   4   1 42590.6 803.108   1
   0   4   2 123159. 1365.40   1
   0  -5 -12 7216.32 214.787  11
   0  -5 -11 2827.55 166.857  11
   0  -5 -10 15093.2 417.977  11
   0  -5  -9 8459.19 327.120  11
   0  -5  -8 9600.65 323.444   7
   0  -5  -8 9244.55 342.162  11
   0  -5  -7 42095.2 647.224   7
   0  -5  -7 41202.3 700.480  11
   0  -5  -6 19880.7 456.727   8
   0  -5  -6 20825.1 434.760   7
   0   5  -6 20660.2 1118.13   2
   0  -5  -5 29879.8 546.451   8
   0  -5  -5 32055.4 491.244   7
   0   5  -5 31306.8 1347.29   2
   0  -5  -4 2704.15 161.079   8
   0   5  -4 2659.08 408.217   2
   0   5  -3 68173.3 1844.02   2
   0   5  -2 562.399 186.308   2
   0   5  -1 10310.3 697.706   2
   0   5   0 87.0383 116.005   2
   0  -6 -11 536.740 65.9970  11
   0  -6 -10 1417.35 119.180  11
   0  -6  -9 5544.47 246.165  11
   0  -6  -8 1500.63 143.296  11
   0  -6  -8 1413.80 118.964   7
   0  -6  -7 9565.92 343.228  11
   0  -6  -7 10047.4 306.703   7
   0  -6  -6 1880.48 152.834   8
   0  -6  -5 64778.9 855.010   8
   0  -6  -4 9544.91 327.145   8
   0   6  -4 10351.8 848.869   2
   0  -6  -3 3418.52 197.130   8
   0   6  -3 3306.03 482.324   2
   0   6  -2 9213.68 766.325   2
   0  -6  -2 9939.16 333.440   8
   0   6  -1 1424.56 325.914   2
   0   6   0 44310.4 1615.05   2
   0   6   1 1775.05 336.416   2
   0  -7 -10 3333.31 134.414  11
   0  -7  -9 6834.75 229.487  11
   0  -7  -8 2018.66 143.307  11
   0  -7  -7 7432.69 285.255  11
   0  -7  -6-30.6965 48.1999   8
   0  -7  -5 44577.9 708.772   8
   0  -7  -4 723.574 107.586   8
   0  -7  -3 7433.65 304.883   8
   0  -7  -2 113.838 61.1898   8
   0  -7  -1 9597.74 358.122   8
   0  -8  -8 987.911 80.4693  11
   0  -8  -7 12669.0 301.594  11
   0  -8  -6 384.505 71.0306  11
   0  -8  -5 7951.05 267.585   8
   0  -8  -4 1161.37 117.693   8
   0  -8  -3 7785.25 297.289   8
   0  -8  -2 922.488 117.846   8
   0  -8  -1 2008.43 167.672   8
   0  -8   0 6217.84 287.992   8
   0  -8   1 2139.41 176.648   8
   0  -9  -5 1773.89 101.731  11
   0  -9  -4 102.311 39.3837   8
   0  -9  -3 7201.99 226.826   8
   0  -9  -2 87.4633 48.3184   8
   0  -9  -1 695.503 87.5398   8
   0  -9   0-27.9027 44.4725   8
   0  -9   1 611.739 84.2473   8
   0  -9   2 65.2231 48.5908   8
   0  -9   3 7254.93 244.366   8
   0  -9   4 90.6135 44.9716   8
   0  -9   5 1694.75 105.068   8
   0  -9   6 197.688 38.1417   8
   1   0 -14 46.1658 39.4640   6
   1   0 -13 21195.4 466.131   6
   1   0 -12-50.2012 65.6677   6
   1   0 -11 9558.33 332.147   6
   1   0 -10-24.1637 51.5022   6
   1   0 -10-38.6663 69.0554  11
   1   0  -9 64709.6 832.410  11
   1   0  -9 66508.4 752.891   6
   1   0  -8 93.5206 34.4389   4
   1   0  -7 4729.84 350.330   2
   1   0  -7 4972.00 161.772   4
   1   0  -6 48.2291 57.2250   2
   1   0  -6-1.71470 24.1133   4
   1   0  -5 626723. 3225.39   2
   1   0  -5 626591. 1559.92   4
   1   0  -4-7.33655 48.5235   2
   1   0  -4 15.3571 20.3904   4
   1   0  -3 487311. 2051.02   2
   1   0  -2 64.9230 25.6735   2
   1   0  -2 15.6623 22.3636   1
   1   0  -1 155315. 741.938   1
   1   0   4 15.4383 16.5262   3
   1   1 -15 8270.21 184.262   6
   1  -1 -14 747.342 71.2613   6
   1   1 -14 746.076 83.4518   6
   1  -1 -13 15071.3 359.467   6
   1   1 -13 15459.0 410.208   6
   1   1 -12 54.1653 64.8365   6
   1  -1 -12 48.9341 49.9520   6
   1  -1 -11 12316.1 363.371   6
   1   1 -11 12404.9 387.294   6
   1  -1 -11 13071.7 426.066  11
   1  -1 -10 33302.1 564.443   6
   1   1 -10 34288.0 614.656   6
   1  -1 -10 33446.2 652.409  11
   1   1  -9 54317.7 1403.41   2
   1   1  -9 58039.5 652.422   4
   1  -1  -9 56264.6 671.723   6
   1   1  -9 57024.2 720.197   6
   1  -1  -9 55518.6 779.912  11
   1   1  -8 1097.68 198.621   2
   1   1  -8 1323.06 101.641   4
   1   1  -7 101111. 811.352   4
   1   1  -7 101468. 1726.45   2
   1   1  -6 2074.24 242.355   2
   1   1  -5 129477. 1629.88   2
   1  -1  -5 127628. 680.123   4
   1   1  -4 80830.3 1161.68   2
   1  -1  -4 83169.6 489.125   4
   1   1  -3 448379. 2325.08   2
   1   1  -3 447788. 2214.49   1
   1   1  -2 4689.69 191.356   2
   1   1  -2 4422.02 197.903   1
   1   1  -1 156479. 990.918   1
   1   2 -14 151.278 50.0206   6
   1   2 -13 12360.5 360.526   6
   1  -2 -12 2771.73 196.071  11
   1   2 -12 2666.74 188.721   6
   1  -2 -11 15970.2 465.643  11
   1   2 -11 16033.7 446.995   6
   1   2 -10 4.23461 57.7659   6
   1  -2 -10 98.5429 68.4748  11
   1   2 -10-120.511 95.2496   2
   1   2  -9 3894.68 400.853   2
   1   2  -9 4238.37 201.734   4
   1   2  -9 4472.49 210.640   6
   1  -2  -9 3977.48 220.032  11
   1   2  -8 3920.14 187.472   4
   1   2  -8 4054.70 400.919   2
   1   2  -7 163696. 2377.97   2
   1   2  -6 9658.53 543.936   2
   1   2  -5 66293.1 1299.20   2
   1   2  -4 36.9307 88.5016   2
   1   2  -3 473589. 2517.19   1
   1   2  -3 471789. 2679.42   2
   1   2  -2 272781. 1871.85   2
   1   2  -2 257233. 1800.38   1
   1   2  -1 90662.3 965.403   1
   1   2   0 200770. 1289.53   1
   1   3 -14 686.823 69.1644   6
   1   3 -13 12639.5 336.096   6
   1   3 -12 13758.0 396.743   6
   1  -3 -12 14378.8 406.136  11
   1   3 -11 1189.22 130.381   6
   1  -3 -11 936.026 124.089  11
   1   3 -10 46745.4 671.414   4
   1   3 -10 46590.0 731.855   6
   1  -3 -10 46625.3 776.591  11
   1   3  -9 3394.42 193.596   4
   1   3  -9 3474.87 193.557   6
   1  -3  -9 3717.12 216.774  11
   1   3  -9 3197.29 390.170   2
   1  -3  -8 13801.5 361.794   7
   1   3  -8 13695.6 346.273   6
   1   3  -8 12996.4 758.535   2
   1  -3  -8 12974.3 365.499  11
   1   3  -7 81098.4 1803.29   2
   1   3  -6 9161.27 585.020   2
   1   3  -5 226790. 2696.03   2
   1   3  -4 33656.9 827.644   1
   1   3  -4 31976.7 942.530   2
   1   3  -3 34582.7 904.854   2
   1   3  -3 31796.7 731.125   1
   1   3  -2 8030.21 412.823   2
   1   3  -2 7528.40 359.968   1
   1   3  -1 91929.2 1183.72   1
   1   3   0 5264.28 266.890   1
   1   4 -13 914.130 81.7742   6
   1   4 -12 187.451 59.4263   6
   1  -4 -12 238.794 67.1623  11
   1  -4 -11 3353.36 206.941  11
   1   4 -11 3375.61 194.051   6
   1  -4 -10 3341.80 213.433  11
   1   4 -10 3597.11 194.652   4
   1   4 -10 3621.75 205.696   6
   1  -4  -9 15678.0 443.580  11
   1   4  -9 16505.8 419.527   6
   1  -4  -8 2514.58 167.130   7
   1  -4  -8 2089.21 160.832  11
   1   4  -8 2304.66 149.466   6
   1  -4  -7 12329.0 328.910   8
   1  -4  -7 13514.9 339.998   7
   1   4  -7 12586.2 784.838   2
   1  -4  -7 12812.5 359.981  11
   1   4  -6 3441.01 403.828   2
   1   4  -5 123982. 2266.81   2
   1   4  -4 9213.34 587.618   2
   1   4  -3 1731.31 259.948   2
   1   4  -3 1899.91 205.275   1
   1   4  -2 81086.0 1598.72   2
   1   4  -2 77739.1 1277.32   1
   1   4  -1 105386. 1477.31   1
   1   4   0 113008. 1492.50   1
   1   4   1 60874.6 1071.62   1
   1  -5 -12 18481.8 368.303  11
   1  -5 -11 3379.17 187.330  11
   1  -5 -10 9142.88 329.439  11
   1  -5  -9 501.810 97.1226  11
   1  -5  -8 73662.7 840.330   7
   1  -5  -8 68241.3 905.597  11
   1  -5  -7 7200.63 268.943   8
   1   5  -7 7955.67 677.269   2
   1  -5  -6 22247.9 455.288   8
   1   5  -6 23807.3 1139.20   2
   1  -5  -5 51231.1 667.850   8
   1   5  -5 54268.2 1690.09   2
   1   5  -4 1704.62 306.945   2
   1   5  -3 20204.9 967.583   2
   1   5  -2 14882.3 844.634   2
   1   5  -1 13595.5 776.192   2
   1  -6 -12 338.625 44.8847  11
   1  -6 -11 20.0035 40.8284  11
   1  -6 -10 191.777 62.2616  11
   1  -6  -9 897.668 110.554  11
   1  -6  -8 646.990 101.529  11
   1  -6  -7 10058.8 320.528   8
   1  -6  -7 10601.2 355.682  11
   1  -6  -6 166.467 59.4003   8
   1  -6  -5 1011.33 110.660   8
   1  -6  -4 25139.7 501.535   8
   1   6  -4 28417.3 1329.48   2
   1  -6  -3 26113.8 513.940   8
   1   6  -3 24745.7 1191.02   2
   1  -6  -2 12234.7 356.133   8
   1   6  -2 12947.2 891.484   2
   1   6  -1 7043.50 651.952   2
   1   6   0 68386.2 1965.28   2
   1   6   1 34.6148 135.531   2
   1  -7 -10 19287.6 338.090  11
   1  -7  -9 431.933 71.9840  11
   1  -7  -8 13331.9 353.141  11
   1  -7  -7 886.913 110.238  11
   1  -7  -6 17861.7 416.919   8
   1  -7  -5 219.559 71.7526   8
   1  -7  -4 262.403 75.5855   8
   1  -7  -3 10705.2 350.492   8
   1  -7  -2 408.462 83.3412   8
   1  -7  -1 346.060 81.0333   8
   1  -8  -8 741.264 73.5316  11
   1  -8  -7-3.32680 40.2645  11
   1  -8  -6 1501.34 119.580  11
   1  -8  -5 720.039 85.8308   8
   1  -8  -4 164.773 58.9181   8
   1  -8  -3 1841.60 146.833   8
   1  -8  -2 13966.1 393.430   8
   1  -8  -1 339.214 82.9565   8
   1  -8   0 26800.8 576.019   8
   1  -9  -6 949.748 65.7147  11
   1  -9  -5 220.657 43.9077  11
   1  -9  -4 1693.72 98.6648   8
   1  -9  -3 37.1937 37.5652   8
   1  -9  -2 669.755 78.3694   8
   1  -9  -1 131.029 50.9487   8
   1  -9   0 70.8586 44.7263   8
   1  -9   1 61.1946 46.2761   8
   1  -9   2 667.136 81.0846   8
   1  -9   3 749.447 82.1537   8
   1  -9   4 35.0530 32.9928   8
   1  -9   5 81.5137 33.0116   8
   2   0 -15-14.9372 32.4922   6
   2   0 -14 1954.54 132.219   6
   2   0 -13-49.3948 63.4363   6
   2   0 -12 10956.2 369.650   6
   2   0 -11-42.2338 64.1436   6
   2   0 -10 1888.92 156.729  11
   2   0 -10 2210.09 139.006   4
   2   0  -9 22.2824 30.8969   4
   2   0  -8 11269.0 266.571   4
   2   0  -7 90.4390 64.1885   2
   2   0  -7 5.00558 27.2819   4
   2   0  -6 1459.78 88.6794   4
   2   0  -6 1324.36 152.374   2
   2   0  -5 24.0236 41.6421   2
   2   0  -5 17.5510 27.3000   4
   2   0  -4 39779.6 576.563   2
   2   0  -4 42450.2 376.390   4
   2   0  -3 26.5911 21.8963   4
   2   0  -3 78.1161 27.3243   2
   2   0  -2 205215. 1224.04   1
   2   0  -1 45.8867 21.3999   1
   2   0   2 294207. 898.687   3
   2   0   3 53.6842 23.6171   3
   2   0   4 368720. 1210.45   3
   2   1 -15 125.255 37.2948   6
   2  -1 -14 2593.10 133.154   6
   2   1 -14 2459.01 152.024   6
   2  -1 -13 2039.31 143.518   6
   2   1 -13 2248.16 171.804   6
   2  -1 -12 41666.8 674.748   6
   2   1 -12 43911.1 751.926   6
   2   1 -11 133.757 66.8525   6
   2  -1 -11 92.9408 60.1256   6
   2  -1 -11 71.0167 64.7384  11
   2  -1 -10 145357. 1182.81   6
   2   1 -10 149460. 1263.50   6
   2   1 -10 146270. 1089.59   4
   2  -1 -10 146703. 1309.29  11
   2   1  -9 7994.27 253.873   4
   2   1  -9 8141.06 271.402   6
   2  -1  -9 7855.29 282.696  11
   2   1  -8 142031. 1966.69   2
   2   1  -8 145254. 1050.15   4
   2   1  -7 34975.6 925.266   2
   2   1  -7 33950.9 483.127   4
   2  -1  -6 357355. 1329.99   4
   2   1  -6 361839. 2722.64   2
   2   1  -5 89109.7 1199.10   2
   2  -1  -5 85530.8 588.358   4
   2   1  -4 99637.8 1229.26   1
   2  -1  -4 101641. 584.639   4
   2   1  -3 108.587 48.2231   2
   2   1  -3 174.327 64.3759   1
   2   1  -2 12028.7 354.078   1
   2   1  -2 12971.2 268.101   2
   2  -1  -1 10368.6 151.460   1
   2   1  -1 10421.6 281.919   1
   2   2 -15 1668.77 93.6053   6
   2   2 -14 13.5809 44.1974   6
   2   2 -13 7329.88 291.571   6
   2   2 -12 314.279 83.7629   6
   2  -2 -12 330.210 87.3445  11
   2  -2 -11 25.5466 60.8458  11
   2   2 -11-65.8746 75.7186   6
   2   2 -11 127.178 46.1190   4
   2   2 -10 2939.30 170.266   4
   2   2 -10 3118.49 191.716   6
   2  -2 -10 2910.40 193.303  11
   2   2  -9 88.4792 49.9474   6
   2  -2  -9 74.2805 51.2968  11
   2   2  -9 140.409 106.913   2
   2   2  -9 102.032 52.2919   4
   2   2  -8 3627.87 185.556   4
   2   2  -8 3542.81 346.802   2
   2   2  -7 40303.2 1084.96   2
   2   2  -6 3198.99 296.596   2
   2   2  -5 28509.1 790.670   1
   2   2  -5 28525.7 780.096   2
   2   2  -4 10532.7 436.607   1
   2   2  -4 11214.2 441.994   2
   2   2  -3 9857.41 372.455   2
   2   2  -3 9433.47 403.395   1
   2   2  -2 89767.1 1137.24   1
   2   2  -1 56511.9 808.890   1
   2   3 -14 1571.70 107.974   6
   2   3 -13 5012.24 223.707   6
   2  -3 -13 5171.96 225.354  11
   2   3 -12 17400.2 455.757   6
   2  -3 -12 17354.8 447.149  11
   2   3 -11 2748.91 192.051   6
   2   3 -11 2816.65 162.274   4
   2  -3 -11 2857.08 198.388  11
   2   3 -10 51272.7 742.570   4
   2   3 -10 53468.2 796.176   6
   2  -3 -10 52738.3 806.310  11
   2   3  -9 1598.97 259.612   2
   2   3  -9 1371.61 131.842   4
   2   3  -9 1305.89 123.006   6
   2  -3  -9 1243.62 127.669  11
   2   3  -8 211160. 2826.31   2
   2  -3  -8 210710. 1398.22  11
   2   3  -7 5400.40 444.176   2
   2   3  -6 34025.1 1031.35   2
   2   3  -5 6763.81 426.822   1
   2   3  -5 7166.05 448.924   2
   2   3  -4 102846. 1499.12   1
   2   3  -4 105070. 1529.12   2
   2   3  -3 97420.3 1458.94   2
   2   3  -3 92631.3 1421.02   1
   2   3  -2 22475.3 674.394   1
   2   3  -1 25186.5 654.031   1
   2   3   0 17761.9 530.840   1
   2   4 -14 124.346 31.9396   6
   2  -4 -13 3505.62 168.346  11
   2   4 -13 3599.18 162.145   6
   2   4 -12 44.9378 48.8282   6
   2  -4 -12 89.9208 59.1348  11
   2   4 -11 6493.68 269.652   6
   2  -4 -11 6282.35 275.746  11
   2   4 -10 176.655 59.6130   6
   2  -4 -10 224.130 74.9694  11
   2   4 -10 200.503 67.5824   4
   2   4  -9 3788.58 205.562   6
   2  -4  -9 3607.53 210.544  11
   2   4  -8 4607.77 208.442   6
   2   4  -8 4160.52 436.775   2
   2  -4  -8 4543.36 223.068  11
   2   4  -7 11702.1 712.974   2
   2  -4  -7 11548.0 328.046  11
   2   4  -6 6226.46 498.593   2
   2   4  -5 47258.2 1201.83   1
   2   4  -5 47169.1 1306.18   2
   2   4  -4 1004.65 193.186   2
   2   4  -4 270.286 99.3237   1
   2   4  -3 105856. 1885.31   2
   2   4  -3 93839.0 1592.70   1
   2   4  -2 48418.8 1192.35   2
   2   4  -2 45654.5 1095.45   1
   2   4  -1 14422.2 595.754   1
   2   4   0 37278.5 914.858   1
   2   4   1 51083.4 1066.64   1
   2  -5 -13 4514.65 155.734  11
   2  -5 -12 1533.75 115.667  11
   2  -5 -11 2104.03 153.774  11
   2   5 -10 18195.4 443.503   4
   2  -5 -10 17868.1 454.786  11
   2  -5  -9 2850.05 190.272  11
   2  -5  -8 35698.4 641.686  11
   2  -5  -7 21373.9 424.306   8
   2   5  -7 21603.2 1031.66   2
   2  -5  -6 46901.1 613.278   8
   2   5  -6 48208.1 1535.39   2
   2   5  -5 21210.5 1000.76   2
   2  -5  -5 21140.9 408.669  10
   2   5  -4 1535.43 264.471   2
   2   5  -3 29262.7 913.985   1
   2   5  -3 33078.4 1215.51   2
   2   5  -2 4868.93 453.076   2
   2   5  -2 4471.39 375.064   1
   2   5  -1 58414.6 1583.75   2
   2   5  -1 55727.3 1305.88   1
   2   5   0 1154.36 197.428   1
   2   5   1 8982.60 507.807   1
   2   5   2 709.575 153.298   1
   2   5   3 10552.1 566.988   1
   2  -6 -12-2.17277 29.1977  11
   2  -6 -11 3463.22 163.710  11
   2  -6 -10 183.384 67.5365  11
   2  -6  -9 5570.66 247.733  11
   2  -6  -8 558.562 92.9819  11
   2  -6  -7 2517.29 154.433   8
   2  -6  -6 43.3542 48.7691   8
   2  -6  -5 24893.4 479.888   8
   2   6  -4 71.2829 144.199   2
   2  -6  -4 32.2755 40.7583   8
   2  -6  -3 35427.2 575.800   8
   2   6  -3 37464.2 1432.41   2
   2   6  -2 705.751 242.962   2
   2   6  -1 58087.1 1760.46   2
   2   6   0 55907.5 1759.14   2
   2  -7 -11 4795.91 136.575  11
   2  -7 -10 2679.57 131.923  11
   2  -7  -9 4.75879 42.0233  11
   2  -7  -8 1558.44 127.734  11
   2  -7  -7 2931.09 177.877  11
   2  -7  -6 5568.31 223.334   8
   2  -7  -5 25453.0 491.463   8
   2  -7  -4 1770.79 140.292   8
   2  -7  -3 13774.5 381.599   8
   2  -7  -2 727.077 102.428   8
   2  -8  -9 570.795 51.7810  11
   2  -8  -8 104.233 37.8373  11
   2  -8  -7 2677.11 140.596  11
   2  -8  -6-1.23671 39.7303  11
   2  -8  -5 3593.27 167.246   8
   2  -8  -4 696.217 84.4703   8
   2  -8  -3 17510.2 406.068   8
   2  -8  -2 2848.97 174.011   8
   2  -8  -1 27194.5 538.328   8
   2  -8   0 657.044 95.0153   8
   2  -9  -5 3763.74 130.733  11
   2  -9  -4 537.063 54.8738   8
   2  -9  -4 547.581 59.0405  11
   2  -9  -3 8818.87 220.455   8
   2  -9  -2 191.077 45.3579   8
   2  -9  -1 1471.74 103.810   8
   2  -9   0 672.731 76.3572   8
   2  -9   1 2272.24 128.871   8
   2  -9   2 25.7034 34.2568   8
   2  -9   3 219.089 46.1033   8
   2  -9   4 9.59930 27.9968   8
   3   0 -15 14364.2 291.641   6
   3   0 -14 11.1867 44.1569   6
   3   0 -13 22251.7 505.186   6
   3   0 -12 24.2826 56.9266   6
   3   0 -11 21328.7 499.638   6
   3   0 -10 13.5496 39.4956   4
   3   0 -10 72.4815 50.6486   6
   3   0  -9 80487.5 783.126   4
   3   0  -8 131.678 42.8361   4
   3   0  -7 60632.1 601.041   4
   3   0  -6 13.6849 29.2240   4
   3   0  -5 33737.2 378.414   4
   3   0  -4-22.4605 54.6680   1
   3   0  -4 4.97322 21.5265   4
   3   0  -3 527641. 2401.43   1
   3   0  -3 522920. 1215.22   4
   3   0  -2 38.4747 38.1743   1
   3   0  -1 132510. 597.043   3
   3   0  -1 136101. 956.926   1
   3   0   0 12.4298 21.8596   3
   3   0   1 220332. 882.559   3
   3   0   2-1.84880 25.2928   3
   3   0   3 546061. 1639.25   3
   3   0   4 4.48571 28.8702   3
   3   0   5 111821. 814.025   3
   3  -1 -15 4397.12 136.937   6
   3   1 -15 4583.37 174.497   6
   3  -1 -14 906.037 88.3606   6
   3   1 -14 939.367 107.891   6
   3  -1 -13 32633.0 567.310   6
   3   1 -13 33861.0 638.555   6
   3  -1 -12 1113.89 116.428   6
   3   1 -12 1019.27 130.984   6
   3  -1 -11 48375.0 721.688   6
   3   1 -11 49169.4 780.817   6
   3   1 -11 48474.7 657.748   4
   3  -1 -11 49529.1 775.174  11
   3  -1 -10 10464.9 317.320   6
   3   1 -10 10663.8 344.554   6
   3   1 -10 10824.3 310.249   4
   3  -1 -10 10797.6 343.090  11
   3   1  -9 13712.4 342.741   4
   3   1  -8 102.122 58.1130   2
   3   1  -8 199.046 57.6067   4
   3   1  -7 4754.27 300.756   2
   3   1  -7 4344.51 179.592   4
   3   1  -6 16441.7 317.968   4
   3   1  -6 15960.9 508.034   2
   3   1  -5 37744.0 858.898   1
   3   1  -5 38598.8 673.771   2
   3  -1  -5 39980.5 426.744   4
   3   1  -4 28568.4 687.166   1
   3   1  -4 29327.2 509.822   2
   3   1  -3 263251. 1938.15   1
   3   1  -3 266251. 1205.85   2
   3  -1  -2 18768.5 324.743   1
   3   1  -2 18110.9 458.440   1
   3   1  -1 299077. 1712.17   1
   3  -1  -1 298515. 1112.17   1
   3  -1   5 68988.1 667.105   3
   3   2 -15 8051.29 219.170   6
   3   2 -14 35.1910 51.3985   6
   3   2 -13 22699.3 519.010   6
   3   2 -12 87.0313 66.0405   6
   3   2 -12 60.4754 39.4195   4
   3  -2 -12 122.850 71.8149  11
   3   2 -11 23719.6 552.461   6
   3   2 -11 23130.7 466.545   4
   3  -2 -11 23267.6 529.057  11
   3   2 -10 4850.35 240.381   6
   3   2 -10 4672.79 219.028   4
   3  -2 -10 4376.42 225.879  11
   3   2  -9 21956.8 471.454   4
   3   2  -9 21527.4 457.478   6
   3  -2  -9 22659.3 468.490  11
   3   2  -8 3949.48 196.403   4
   3   2  -8 4049.71 339.370   2
   3   2  -7 41659.1 999.511   2
   3   2  -6 810.470 155.418   1
   3   2  -6 872.821 151.835   2
   3   2  -5 130705. 1716.97   1
   3   2  -5 134263. 1542.25   2
   3   2  -4 11204.4 391.321   2
   3   2  -4 12174.0 504.680   1
   3   2  -3 94712.0 1024.95   2
   3   2  -3 94112.1 1334.37   1
   3   2  -2 39143.4 790.087   1
   3   2  -1 356215. 2236.81   1
   3   3 -15 7598.34 180.870   6
   3   3 -14 212.249 54.9897   6
   3   3 -13 11428.0 341.381   6
   3  -3 -13 10837.9 328.103  11
   3   3 -12 3661.54 213.893   6
   3  -3 -12 3417.37 204.426  11
   3   3 -11 23264.0 541.090   6
   3   3 -11 22852.2 479.034   4
   3  -3 -11 23936.5 537.290  11
   3   3 -10 15605.8 425.024   4
   3   3 -10 15644.5 429.618   6
   3  -3 -10 15340.1 422.213  11
   3   3  -9 34692.6 632.429   4
   3   3  -9 34463.9 599.175   6
   3  -3  -9 34034.6 595.855  11
   3   3  -8 26108.6 920.646   2
   3   3  -7 3424.65 332.920   2
   3   3  -6 49260.8 1151.24   2
   3   3  -6 47936.8 1238.60   1
   3   3  -5 35756.6 986.070   1
   3   3  -5 34814.4 917.156   2
   3   3  -4 86078.6 1325.97   2
   3   3  -4 86757.8 1513.82   1
   3   3  -3 93528.3 1324.81   2
   3   3  -3 97154.8 1535.90   1
   3   3  -2 9325.29 453.809   1
   3   3  -1 56085.6 1046.92   1
   3   3   0 7943.66 387.305   1
   3   4 -14 1401.74 84.4858   6
   3   4 -13 8880.61 259.524   6
   3  -4 -13 8711.55 265.038  11
   3   4 -12 64.3565 50.4674   6
   3  -4 -12 7.80565 50.3051  11
   3   4 -11 13417.9 382.700   6
   3   4 -11 12739.5 360.674   4
   3  -4 -11 12628.5 381.531  11
   3  -4 -10 93.6643 59.7469  11
   3   4 -10 147.976 58.7547   4
   3   4 -10 65.5463 51.0953   6
   3   4  -9 1539.80 132.675   6
   3  -4  -9 1218.58 127.193  11
   3  -4  -8 2528.43 162.243  11
   3  -4  -7 12392.2 337.819  10
   3   4  -7 11961.4 671.361   2
   3  -4  -7 12344.7 325.550  11
   3   4  -6-10.7351 82.9697   2
   3   4  -5 29726.6 991.187   1
   3   4  -5 30367.3 988.415   2
   3   4  -4 3306.08 318.211   2
   3   4  -4 2323.43 281.734   1
   3   4  -3 61623.8 1318.22   2
   3   4  -3 63279.8 1411.19   1
   3   4  -2 2001.31 256.936   1
   3   4  -1 181120. 2225.67   1
   3   4   0 14663.0 614.828   1
   3   4   1 43255.2 1060.31   1
   3  -5 -13 4592.75 161.648  11
   3  -5 -12 2244.73 138.824  11
   3  -5 -11 10035.3 316.396  11
   3  -5 -10 11419.6 356.772  11
   3   5 -10 11955.8 373.379   4
   3  -5  -9 7918.00 300.569  11
   3  -5  -8 54808.5 765.647  11
   3   5  -7-380.636 155.418   2
   3  -5  -6 53706.3 704.485  10
   3   5  -6 51774.5 1512.81   2
   3   5  -5 19886.5 916.874   2
   3   5  -5 20296.5 869.236   1
   3  -5  -5 19992.6 413.152  10
   3   5  -4 36136.6 1113.49   1
   3   5  -4 35890.4 1198.05   2
   3   5  -3 11211.4 701.695   2
   3   5  -3 10737.1 629.583   1
   3   5  -2 16846.3 819.378   2
   3   5  -2 16384.6 773.015   1
   3   5  -1 53035.9 1372.17   1
   3   5   0 13811.3 685.632   1
   3   5   1 9429.14 557.610   1
   3   5   2 519.942 148.137   1
   3   5   3 6630.78 481.444   1
   3   5   4 2393.60 288.561   1
   3  -6 -12 175.150 38.6688  11
   3  -6 -11 1693.63 116.886  11
   3  -6 -10 583.567 85.9377  11
   3  -6  -9 1366.68 126.055  11
   3  -6  -8 63.4162 57.2536  11
   3  -6  -7 61.2360 49.1399  11
   3  -6  -6 2807.14 167.933  10
   3  -6  -5 4369.61 202.857  10
   3  -6  -4 617.085 77.7828   8
   3   6  -4 524.280 181.541   2
   3  -6  -4 923.042 96.5608  10
   3   6  -3 21474.8 1055.32   2
   3  -6  -3 21017.2 426.494   8
   3   6  -2 183.323 129.521   2
   3   6  -1 12142.3 795.398   2
   3  -7 -11 1490.13 76.4559  11
   3  -7 -10 7636.46 213.130  11
   3  -7  -9 145.093 48.8814  11
   3  -7  -8 24750.1 459.155  11
   3  -7  -7 366.929 73.7520  11
   3  -7  -4 8871.26 281.141   8
   3  -7  -3 7840.99 274.679   8
   3  -7  -2 16508.1 410.346   8
   3  -8  -8 33.0013 31.8191  11
   3  -8  -7 164.586 43.5657  11
   3  -8  -6 933.081 88.5562  11
   3  -8  -4 2839.98 147.294   8
   3  -8  -3 1012.78 97.8293   8
   3  -8  -2 967.427 99.6019   8
   3  -8  -1 3.23273 49.8113   8
   3  -8   0 6074.63 246.184   8
   3  -9  -2 69.7186 29.5948   8
   3  -9  -1 50.1535 28.7364   8
   3  -9   0 364.038 50.6826   8
   3  -9   1 170.015 39.3796   8
   3  -9   2-75.6999 31.4952   8
   3  -9   3 295.994 40.9720   8
   4   0 -15-0.20392 34.1790   6
   4   0 -14 35086.0 577.870   6
   4   0 -13 2.43270 54.9804   6
   4   0 -12 6617.61 287.206   6
   4   0 -11 114.554 52.2669   6
   4   0 -10 47.0991 45.5215   6
   4   0 -10 215.419 59.5711   4
   4   0  -9 8.10267 40.1211   4
   4   0  -8 3827.15 166.420   4
   4   0  -7 255.609 49.8065   4
   4   0  -6 1761.23 100.342   4
   4   0  -5-26.9825 61.2155   1
   4   0  -5 298.617 44.5901   4
   4   0  -4 1523.73 78.0195   4
   4   0  -4 1177.60 138.802   1
   4   0  -3 74.0268 49.5637   1
   4   0  -3 24.1759 18.8132   4
   4   0  -2 185273. 782.474   3
   4   0  -2 182934. 722.387   4
   4   0  -1-23.0429 37.9208   1
   4   0  -1 1.47180 28.3294   3
   4   0   0 77073.1 587.972   3
   4   0   1 5.73399 28.3753   3
   4   0   2 177062. 1012.10   3
   4   0   3 14.4236 33.1881   3
   4   0   4 265591. 1367.57   3
   4   0   5 4.09902 32.7213   3
   4   1 -16 323.982 39.7566   6
   4  -1 -15 152.602 37.6461   6
   4   1 -15-6.65127 42.1480   6
   4  -1 -14 1262.48 106.844   6
   4   1 -14 1389.73 126.409   6
   4  -1 -13 5996.83 246.950   6
   4   1 -13 6022.78 276.694   6
   4  -1 -12 7094.41 278.122   6
   4   1 -12 7418.08 312.755   6
   4   1 -12 7682.67 278.203   4
   4  -1 -11 645.109 95.4319   6
   4   1 -11 784.183 93.0762   4
   4  -1 -11 645.219 95.9866  11
   4   1 -11 603.145 98.8922   6
   4  -1 -10 18562.9 415.912   6
   4   1 -10 18352.7 447.574   6
   4   1 -10 19295.7 423.573   4
   4  -1 -10 18844.8 435.585  11
   4   1  -9 2418.55 152.515   4
   4   1  -8 116650. 962.501   4
   4   1  -7 44138.8 562.125   4
   4   1  -6 487853. 1741.36   4
   4   1  -6 487163. 3410.82   1
   4   1  -5 70362.8 1184.07   1
   4   1  -5 71567.0 605.887   4
   4  -1  -4 305428. 838.220   3
   4  -1  -4 314602. 1896.69   1
   4   1  -4 318997. 2433.59   1
   4   1  -4 300198. 1199.52   2
   4   1  -4 304583. 1137.27   4
   4  -1  -3 7368.58 257.310   1
   4   1  -3 7471.53 350.150   1
   4   1  -3 7513.68 184.312   2
   4  -1  -3 7827.00 149.665   3
   4   1  -3 7250.80 162.290   4
   4  -1  -2 197530. 1244.79   1
   4   1  -2 197931. 745.309   4
   4   1  -2 200048. 1645.74   1
   4   1  -1 2873.60 197.197   1
   4  -1  -1 2881.20 141.164   1
   4  -1   3 2492.80 131.223   3
   4  -1   4 6718.87 224.330   3
   4  -1   5 1382.53 113.310   3
   4   2 -15 58.5905 41.4664   6
   4   2 -14 8711.79 289.855   6
   4   2 -13 6978.10 293.442   6
   4   2 -12 8345.30 331.935   6
   4   2 -12 7971.14 271.309   4
   4  -2 -12 7755.31 302.078  11
   4  -2 -11 5984.52 230.077   6
   4   2 -11 6121.53 280.615   6
   4   2 -11 5820.22 245.380   4
   4  -2 -11 5887.23 261.879  11
   4   2 -10 2721.25 181.258   6
   4   2 -10 2780.36 176.207   4
   4  -2 -10 2812.95 174.460  11
   4   2  -9 2308.56 164.218   4
   4   2  -9 1913.00 140.379   6
   4  -2  -9 2332.73 148.306  11
   4   2  -8 294.756 69.9426   4
   4   2  -7 10849.6 305.819   4
   4   2  -6 1265.31 198.595   1
   4   2  -6 1085.74 144.976   2
   4   2  -5 2911.77 275.971   1
   4   2  -5 2799.76 202.165   2
   4   2  -4 42326.2 687.229   2
   4   2  -4 44822.7 1013.23   1
   4   2  -3 214.135 94.4595   1
   4   2  -3 282.010 63.0974   2
   4   2  -2 2788.06 231.899   1
   4   2  -1 107579. 1372.26   1
   4  -2   6 144568. 1138.73   3
   4   3 -15 1133.51 79.0900   6
   4   3 -14 4.40719 40.7752   6
   4  -3 -13 4768.15 217.244  11
   4   3 -13 5047.35 231.222   6
   4   3 -12 1674.42 129.176   4
   4  -3 -12 1904.10 152.824  11
   4   3 -11 5826.08 269.415   6
   4   3 -11 5882.73 254.689   4
   4  -3 -11 5981.97 263.859  11
   4   3 -10 32511.2 608.215   6
   4   3 -10 33803.6 632.942   4
   4  -3 -10 31734.8 587.347  11
   4   3  -9 14398.8 412.528   4
   4   3  -9 13767.3 374.330   6
   4  -3  -9 14193.6 369.409  11
   4  -3  -8 105001. 977.692  10
   4   3  -6 73311.5 1543.41   1
   4   3  -6 68393.4 1298.56   2
   4   3  -5 1150.70 201.712   1
   4   3  -5 1054.10 156.835   2
   4   3  -4 298873. 2382.86   2
   4   3  -4 297589. 2928.86   1
   4   3  -3 35837.0 990.685   1
   4   3  -3 37503.8 821.764   2
   4   3  -2 77396.8 1379.35   1
   4   3  -1 9023.80 455.899   1
   4   3   0 13526.5 552.154   1
   4   4 -14 2657.80 119.195   6
   4   4 -13 3167.86 159.036   6
   4  -4 -13 2910.05 154.966  11
   4   4 -12 2041.62 145.380   6
   4  -4 -12 2096.11 148.285  11
   4   4 -11 9859.56 323.602   6
   4   4 -11 9675.90 325.122   4
   4  -4 -11 9409.44 320.999  11
   4   4 -10 271.995 70.5638   6
   4   4 -10 260.562 81.0511   4
   4  -4 -10 375.625 81.5315  11
   4   4  -9 14674.0 440.144   4
   4   4  -9 14589.7 382.176   6
   4  -4  -9 13473.1 375.325  11
   4  -4  -8 34.5782 47.6183  11
   4  -4  -8 110.600 58.8616  10
   4  -4  -7 4322.28 187.816  11
   4  -4  -7 4396.19 206.268  10
   4   4  -6 6490.93 451.896   2
   4   4  -6 7210.82 534.286   1
   4   4  -5 5687.68 457.637   1
   4   4  -5 5484.31 395.655   2
   4   4  -4 1426.62 206.657   2
   4   4  -4 1220.71 224.956   1
   4   4  -3 56448.1 1226.41   2
   4   4  -3 55988.3 1386.53   1
   4   4  -2-41.3850 115.693   1
   4   4  -1 53172.6 1260.29   1
   4   4   0 24119.3 844.628   1
   4   4   1 71218.9 1473.28   1
   4   4   2 13960.2 668.247   1
   4  -5 -13 1756.09 100.495  11
   4  -5 -12 114.575 48.5633  11
   4  -5 -11 23402.2 467.633  11
   4   5 -10 2018.95 163.544   4
   4  -5 -10 1894.80 146.341  11
   4  -5  -9 8537.20 302.387  11
   4  -5  -8 28623.2 529.165  11
   4  -5  -7 4586.04 222.428  10
   4  -5  -7 3849.94 190.727  11
   4  -5  -6 47707.4 679.224  10
   4   5  -6 49230.0 1450.86   1
   4  -5  -5 719.811 88.4676  10
   4   5  -5 837.238 193.669   2
   4   5  -5 570.162 166.404   1
   4   5  -4 18507.9 829.258   2
   4   5  -4 19931.6 898.009   1
   4   5  -3 14621.1 743.337   2
   4   5  -3 15129.3 790.314   1
   4   5  -2 42747.6 1279.11   2
   4   5  -2 42913.3 1314.94   1
   4   5  -1 29850.2 1080.17   1
   4   5   0 732.189 175.553   1
   4  -5   1 7686.43 267.178   9
   4   5   1 6939.11 509.391   1
   4   5   2 386.944 130.008   1
   4   5   3 9788.80 626.130   1
   4  -6 -12 93.6997 31.4259  11
   4  -6 -11 4950.25 184.954  11
   4  -6 -10-31.2364 41.5571  11
   4  -6  -9 3966.85 196.315  11
   4  -6  -8 267.642 65.8247  11
   4  -6  -7 2658.24 163.758  11
   4  -6  -6 137.276 60.2680  10
   4  -6  -5 12942.6 359.330  10
   4   6  -4 208.756 124.838   2
   4  -6  -4 695.191 91.6108  10
   4  -6  -3 22034.1 460.205  10
   4   6  -3 22990.1 1043.66   2
   4   6  -2 688.601 162.543   2
   4  -6  -1 47543.5 680.646   9
   4   6  -1 47335.6 1498.19   2
   4  -6   0 75.6376 47.9402   9
   4  -7 -10 33.5294 28.6572  11
   4  -7  -9 16305.3 325.495  11
   4  -7  -8 1760.15 121.179  11
   4  -7  -7 477.843 72.0887  11
   4  -7  -6 6181.53 228.731  11
   4  -7  -5 780.626 89.4068  10
   4  -7  -2 57.4642 41.8242   8
   4  -8  -1 9945.37 275.633   8
   4  -8   0 1288.17 105.976   8
   5   0 -16-4.23051 26.4689   6
   5   0 -15 746.681 80.9245   6
   5   0 -14-13.8548 54.2988   6
   5   0 -13 30046.8 582.561   6
   5   0 -12 51.2351 56.8255   6
   5   0 -11 18399.4 452.344   6
   5   0 -10 18.7151 43.1694   6
   5   0 -10 25.7236 48.9653   4
   5   0  -9 118192. 1003.55   4
   5   0  -8 5.64441 41.0158   4
   5   0  -7 162.734 47.2763   4
   5   0  -6-8.81275 59.8365   1
   5   0  -6 10.8375 31.0726   4
   5   0  -5 34127.5 781.243   1
   5   0  -5 35965.4 418.901   4
   5   0  -4 116.353 67.2486   1
   5   0  -4 25.2539 29.8804   4
   5   0  -3 219257. 1813.57   1
   5   0  -2 32.0189 31.1593   3
   5   0  -2-3.20790 47.6389   1
   5   0  -1 222541. 1065.06   3
   5   0  -1 224164. 1700.25   1
   5   0   0 0.34440 33.2212   3
   5   0   1 221192. 1187.65   3
   5   0   2 12.9717 41.4706   3
   5   0   3 208102. 1282.53   3
   5   0   4 41.3740 43.4700   3
   5   0   5 58773.0 701.099   5
   5   1 -16 288.793 42.9629   6
   5  -1 -15 2892.76 128.263   6
   5   1 -15 3080.42 156.102   6
   5  -1 -14 2699.77 152.584   6
   5   1 -14 2808.03 177.712   6
   5  -1 -13 8766.83 297.111   6
   5   1 -13 10191.0 350.020   6
   5  -1 -12 5612.66 246.711   6
   5   1 -12 5464.41 268.348   6
   5   1 -12 6155.57 258.455   4
   5  -1 -11 56586.7 756.111   6
   5   1 -11 54794.9 805.560   6
   5   1 -11 54790.9 743.893   4
   5  -1 -10 1825.50 134.729   6
   5   1 -10 1872.49 146.292   6
   5   1 -10 1940.21 142.173   4
   5  -1 -10 1780.22 133.066  11
   5   1  -9 122377. 1043.82   4
   5   1  -8 13142.0 328.058   4
   5   1  -7 56503.5 1272.79   1
   5   1  -7 58995.5 647.642   4
   5   1  -6 5995.39 381.993   1
   5   1  -6 4649.59 175.213   4
   5   1  -5 45984.0 495.003   4
   5   1  -5 45748.3 1013.97   1
   5  -1  -4 95692.9 583.259   3
   5  -1  -4 97625.3 1086.18   1
   5   1  -4 97710.0 1422.26   1
   5   1  -4 98131.1 659.393   4
   5   1  -3 49295.2 956.115   1
   5  -1  -3 50703.0 452.818   3
   5  -1  -3 49994.5 754.607   1
   5   1  -3 50605.9 430.879   4
   5   1  -2 217.031 80.9614   1
   5  -1  -2 424.123 72.3277   1
   5   1  -1 129716. 1461.02   1
   5  -1  -1 128681. 1118.46   1
   5  -1  -1 128388. 794.227   3
   5  -1   0 2084.96 112.871   3
   5  -1   1 38514.0 496.937   3
   5  -1   2 9081.49 261.109   3
   5  -1   3 51034.6 657.470   3
   5  -1   4 6018.00 237.856   3
   5   1   5 24387.6 452.540   5
   5  -1   5 23612.8 467.858   3
   5   2 -16 4019.61 122.384   6
   5   2 -15 1117.40 94.3022   6
   5   2 -14 5241.75 230.328   6
   5   2 -13 9843.85 341.436   6
   5   2 -12 22.0158 61.2853   6
   5  -2 -12 1.13470 43.2213   6
   5  -2 -12 11.7387 51.8964  11
   5   2 -12 43.3117 42.8380   4
   5  -2 -11 42426.7 609.762   6
   5   2 -11 42714.1 721.262   6
   5   2 -11 42300.6 663.820   4
   5  -2 -11 40833.8 647.664  11
   5  -2 -10 6407.49 231.058   6
   5   2 -10 6645.57 274.785   6
   5   2 -10 6283.02 263.986   4
   5  -2 -10 6105.07 241.821  11
   5   2  -9 12877.6 352.340   6
   5   2  -9 13446.7 373.116   4
   5   2  -8 10074.9 316.526   4
   5   2  -7 49349.8 642.728   4
   5   2  -7 50680.4 1273.06   1
   5   2  -6 12540.9 597.488   1
   5   2  -6 12462.6 304.994   4
   5   2  -5 17342.7 330.576   4
   5   2  -5 19901.9 736.553   1
   5   2  -4 34582.2 939.142   1
   5  -2  -4 34469.9 355.921   3
   5   2  -3 75659.7 1335.60   1
   5   2  -3 74370.8 570.387   4
   5   2  -2 2647.58 97.4866   4
   5   2  -2 2706.50 247.781   1
   5   2  -1 145604. 1758.51   1
   5   2   4 14834.5 332.900   5
   5  -2   4 14238.9 366.929   3
   5  -2   5 37809.2 626.789   3
   5   2   5 38568.6 571.484   5
   5   3 -15 133.713 37.6707   6
   5   3 -14 1259.94 109.123   6
   5   3 -13 14161.1 381.936   6
   5   3 -12 948.671 114.512   6
   5   3 -12 940.492 100.869   4
   5  -3 -12 990.451 108.101  11
   5   3 -11 20697.3 491.226   6
   5   3 -11 19272.5 464.879   4
   5  -3 -11 19713.0 451.513  11
   5  -3 -10 120.754 56.2618  11
   5   3 -10 123.947 67.8611   4
   5   3 -10 75.8873 53.1367   6
   5   3  -9 40551.4 636.976   6
   5  -3  -9 41299.1 597.435  11
   5  -3  -8 11789.5 330.202  10
   5   3  -8 12168.1 367.876   4
   5   3  -8 11818.3 319.674   6
   5   3  -7 106661. 1996.72   1
   5   3  -6 59173.5 1411.78   1
   5   3  -5 3129.30 328.252   1
   5   3  -4 61051.7 1044.17   2
   5   3  -4 54902.6 1320.61   1
   5   3  -3 340.207 123.283   1
   5   3  -2 52984.0 1214.90   1
   5   3  -1 21119.0 757.140   1
   5   3   0 5181.00 383.881   1
   5   3   4 1655.19 118.630   5
   5  -3   5 5478.28 244.356   3
   5  -3   6 9198.53 314.952   3
   5   4 -14 6423.56 185.547   6
   5   4 -13 2076.29 131.102   6
   5   4 -12 6429.56 248.366   6
   5  -4 -12 6346.51 238.341  11
   5   4 -11 12454.6 356.297   6
   5   4 -11 12345.5 369.546   4
   5  -4 -11 11832.6 342.659  11
   5   4 -10 637.204 90.3764   6
   5   4 -10 853.381 121.643   4
   5  -4 -10 607.265 88.5659  11
   5   4  -9 9804.24 308.898   6
   5  -4  -9 9732.18 302.364  11
   5  -4  -8 8606.42 299.984  10
   5   4  -7 19667.0 917.063   1
   5  -4  -7 17559.7 410.668  10
   5  -4  -6 168.867 55.7919  10
   5   4  -6 3.60108 79.3213   1
   5   4  -5 22341.5 944.050   1
   5   4  -4 8822.96 486.925   2
   5   4  -4 8755.52 586.377   1
   5   4  -3 2030.16 285.476   1
   5   4  -3 1913.48 228.821   2
   5   4  -2 16617.1 777.493   1
   5   4  -1 62361.9 1460.35   1
   5   4   0 60.3656 88.3121   1
   5   4   1 60813.1 1470.14   1
   5   4   2 3759.83 374.999   1
   5  -4   6 18830.6 447.359   3
   5  -5 -12 688.528 73.7169  11
   5  -5 -11 12199.5 318.671  11
   5   5 -10 2692.44 187.521   4
   5  -5 -10 2311.35 149.504  11
   5   5  -9 16243.5 462.422   4
   5  -5  -9 15724.1 383.366  11
   5  -5  -8 5775.72 254.490  10
   5  -5  -7 1825.61 146.234  10
   5   5  -6 65965.5 1718.82   1
   5  -5  -6 64248.7 802.524  10
   5   5  -5 6870.86 547.656   1
   5  -5  -5 6941.85 263.326  10
   5   5  -4 44799.8 1408.37   1
   5   5  -3 1250.20 220.277   2
   5   5  -3 1288.38 259.603   1
   5  -5  -2 37922.6 614.594   9
   5   5  -2 36788.2 1280.10   1
   5   5  -2 38902.6 1193.25   2
   5  -5  -1 16572.6 414.506   9
   5   5  -1 16057.9 829.156   1
   5   5   0 41670.6 1324.66   1
   5  -5   0 43218.4 667.873   9
   5  -5   1 24447.2 506.308   9
   5   5   1 22511.3 967.792   1
   5   5   2 759.392 188.853   1
   5  -6  -7 396.265 78.2600  10
   5  -6  -6 3056.37 184.827  10
   5  -6  -5 1720.82 140.479  10
   5  -6  -4 568.335 89.1194  10
   5  -6  -1 892.842 106.955   9
   5  -6   0 1470.42 132.217   9
   5  -6   1 16051.5 422.716   9
   5  -6   2 2100.71 155.726   9
   5  -6   3 6155.16 256.044   9
   5  -6   4 9667.63 306.845   9
   5  -6   5 1261.34 108.004   9
   5  -7  -6 10029.3 298.176  10
   5  -7  -5 243.144 60.4402  10
   5  -7  -4 30661.4 525.930  10
   5  -7  -3 1580.72 124.142  10
   5  -7  -2 31549.8 535.570  10
   6   0 -16 11105.3 209.483   6
   6   0 -15 18.6926 38.5077   6
   6   0 -14 41988.9 636.328   6
   6   0 -13 93.4041 55.5320   6
   6   0 -12 29372.4 579.722   6
   6   0 -11-11.2745 65.4736   6
   6   0 -10 1855.25 142.704   6
   6   0  -9 351.139 76.2448   4
   6   0  -9 19.9873 47.0091   6
   6   0  -8 35378.2 540.444   4
   6   0  -7 32.6167 39.7304   4
   6   0  -6 119036. 1635.89   1
   6   0  -6 126446. 901.996   4
   6   0  -5 22.3627 57.4019   1
   6   0  -5 87.1768 41.0045   4
   6   0  -4 98828.8 1370.12   1
   6   0  -3 43.2276 53.4764   1
   6   0  -2 207087. 1087.62   3
   6   0  -2 209401. 1862.39   1
   6   0  -1 14.9600 37.0911   3
   6   0  -1 48.8497 50.7626   1
   6   0   0 7474.33 237.325   3
   6   0   1 29.2785 50.9444   3
   6   0   2 14945.2 363.459   3
   6   0   4 652.374 83.5511   5
   6   0   5-5.74740 47.1917   5
   6   1 -16 38.4203 26.2537   6
   6  -1 -15 185.627 41.1955   6
   6   1 -15 360.835 66.8189   6
   6  -1 -14 1372.20 113.420   6
   6   1 -14 1360.63 127.928   6
   6  -1 -13 742.122 93.9569   6
   6   1 -13 776.845 109.358   6
   6  -1 -12 1737.65 141.156   6
   6   1 -12 1779.15 157.118   6
   6   1 -11-15.7569 50.0812   4
   6  -1 -11 1.90572 48.4118   6
   6   1 -11 25.3665 56.1346   6
   6  -1 -10 241.671 64.5876   6
   6   1 -10 283.521 69.7756   4
   6   1 -10 304.068 72.2621   6
   6  -1  -9 2822.15 158.310   6
   6   1  -9 3041.91 170.245   6
   6   1  -9 2933.14 168.231   4
   6   1  -8 7957.64 256.618   4
   6   1  -7 13392.9 626.576   1
   6   1  -7 13763.3 317.461   4
   6   1  -6 185703. 2185.37   1
   6   1  -6 189417. 1087.30   4
   6  -1  -5 3394.20 237.302   1
   6   1  -5 2992.70 279.657   1
   6   1  -5 3125.79 132.667   4
   6  -1  -4 241923. 1838.09   1
   6  -1  -4 236036. 1051.06   3
   6   1  -4 237360. 2359.67   1
   6   1  -4 238689. 1045.27   4
   6   1  -3 43481.7 979.266   1
   6  -1  -3 44176.1 489.175   3
   6  -1  -3 46156.5 791.731   1
   6   1  -3 46600.1 428.235   4
   6  -1  -2 88245.3 1078.71   1
   6  -1  -2 88604.1 732.248   3
   6   1  -2 85952.1 1341.29   1
   6  -1  -1 65010.7 667.017   3
   6   1  -1 65624.5 1182.01   1
   6  -1  -1 65651.6 919.993   1
   6  -1   0 215415. 1283.65   3
   6  -1   0 221710. 1781.16   1
   6  -1   1 9666.09 287.731   3
   6  -1   2 59336.1 748.964   3
   6  -1   3 2474.36 161.079   3
   6  -1   4 8879.25 277.917   5
   6   1   4 8954.54 282.266   5
   6  -1   4 8870.33 305.457   3
   6   1   5 870.091 100.010   5
   6  -1   5 891.049 102.948   3
   6   2 -16 14406.3 234.463   6
   6   2 -15 103.756 44.5990   6
   6   2 -14 22301.9 461.469   6
   6  -2 -13 4301.98 182.593   6
   6   2 -13 4619.53 232.860   6
   6  -2 -12 18504.6 401.221   6
   6   2 -12 19074.6 480.924   6
   6   2 -12 18770.8 438.095   4
   6  -2 -11 3445.76 176.829   6
   6   2 -11 3342.20 203.752   6
   6   2 -11 3337.15 193.524   4
   6  -2 -11 3338.51 177.441  11
   6  -2 -10 23563.2 445.269   6
   6   2 -10 23259.6 501.131   6
   6   2 -10 23377.1 496.636   4
   6  -2  -9 3715.54 184.832  10
   6  -2  -9 3607.92 171.558   6
   6   2  -9 3377.14 185.977   6
   6   2  -9 3412.53 192.654   4
   6   2  -8 9674.67 602.490   1
   6   2  -8 9239.63 293.539   4
   6   2  -7 1390.81 226.562   1
   6   2  -7 1470.73 118.968   4
   6   2  -6 1851.07 245.856   1
   6   2  -6 2727.89 144.223   4
   6  -2  -5 74175.1 562.045   3
   6   2  -5 75726.8 1519.40   1
   6   2  -5 73963.1 678.917   4
   6  -2  -4 101239. 713.961   3
   6   2  -4 99887.1 1693.24   1
   6   2  -4 98324.9 721.186   4
   6   2  -3 21535.3 766.431   1
   6   2  -3 22226.5 302.968   4
   6  -2  -3 22158.6 352.460   3
   6   2  -2 921.106 164.012   1
   6   2  -1 43381.4 1058.42   1
   6   2   0 15412.7 642.550   1
   6  -2   1 19676.0 407.163   3
   6  -2   2 3533.55 186.092   3
   6   2   3 3499.33 171.797   5
   6  -2   3 3571.17 196.163   3
   6  -2   4 35134.3 626.291   3
   6   2   4 35059.5 556.605   5
   6   2   5 23770.0 483.408   5
   6  -2   5 24210.4 506.544   3
   6   3 -15 36.8547 32.0418   6
   6   3 -14 260.627 60.0501   6
   6   3 -13 1015.97 110.146   6
   6   3 -12 3913.56 213.557   6
   6   3 -12 3883.02 198.507   4
   6  -3 -12 4141.26 192.121  11
   6   3 -11 7305.15 289.620   6
   6   3 -11 7189.94 285.397   4
   6   3 -10-6.98822 63.1163   4
   6   3 -10 10.2246 49.2400   6
   6   3  -9 11442.7 339.524   6
   6   3  -9 10946.5 355.768   4
   6  -3  -9 10811.4 331.146  10
   6  -3  -8 23415.7 465.120  10
   6   3  -8 23927.0 461.741   6
   6   3  -8 24070.2 512.253   4
   6  -3  -7 56672.0 685.608  10
   6   3  -7 57957.0 1481.10   1
   6   3  -7 55286.2 728.830   4
   6   3  -6 22812.3 439.777   4
   6   3  -6 23139.4 913.776   1
   6   3  -5 3555.22 369.806   1
   6   3  -5 37.7984 41.5618   4
   6   3  -4 93509.6 1808.39   1
   6   3  -4 89054.4 743.830   4
   6   3  -3 972.165 194.832   1
   6   3  -2 295355. 3082.05   1
   6   3  -1 634.427 150.001   1
   6   3   0 14745.2 701.585   1
   6   3   1 409.788 128.146   1
   6   3   2 26792.6 455.614   5
   6   3   3 5335.55 214.678   5
   6   3   4 10753.7 311.175   5
   6  -3   4 10971.9 355.552   3
   6  -3   5 983.185 116.616   3
   6   4 -14 5586.42 157.306   5
   6   4 -14 5917.61 174.280   6
   6   4 -13 629.149 76.8698   6
   6   4 -12 21187.5 435.512   6
   6   4 -11 2161.90 151.611   6
   6   4 -11 2134.43 160.650   4
   6   4 -10 13260.8 363.366   6
   6   4 -10 13311.4 400.979   4
   6   4  -9 8082.35 279.622   6
   6   4  -9 8128.80 324.173   4
   6  -4  -9 7669.46 289.137  10
   6  -4  -8 1317.74 125.048  10
   6   4  -8 1270.28 134.888   4
   6  -4  -7 10242.6 317.501  10
   6   4  -7 10578.1 298.259   5
   6   4  -7 10660.0 690.121   1
   6   4  -7 10304.4 342.554   4
   6  -4  -6 747.301 92.8560  10
   6   4  -6 666.631 186.730   1
   6   4  -5 2017.02 300.941   1
   6  -4  -4 6585.85 246.795   9
   6   4  -4 6941.04 545.299   1
   6  -4  -3 51296.4 684.124   9
   6   4  -3 52584.4 1476.84   1
   6   4  -2 3075.56 359.444   1
   6  -4  -2 3714.20 189.219   9
   6  -4  -1 2954.61 171.488   9
   6   4  -1 3215.02 356.601   1
   6   4   0 4337.32 418.718   1
   6   4   1 28529.2 1077.80   1
   6   4   2 207.837 125.400   1
   6   4   3 52354.8 651.354   5
   6  -4   4 11854.7 370.968   3
   6   4   4 12624.9 328.849   5
   6  -4   5 16306.7 429.237   3
   6   5 -10-41.2172 55.9504   4
   6   5  -9 31467.9 621.738   4
   6   5  -8 2156.50 171.295   4
   6  -5  -8 2101.58 158.654  10
   6   5  -7 5681.79 264.260   4
   6  -5  -7 6071.66 259.964  10
   6  -5  -6 6068.84 255.302  10
   6   5  -5 34082.7 1245.70   1
   6   5  -4 49699.1 1526.80   1
   6  -5  -3 7079.30 281.129   9
   6   5  -3 6586.08 560.271   1
   6  -5  -2 36934.8 640.966   9
   6   5  -2 38085.4 1342.05   1
   6  -5  -1 11994.0 372.684   9
   6   5  -1 12246.2 753.177   1
   6  -5   0 28372.7 572.441   9
   6   5   0 30503.5 1184.30   1
   6  -5   1 847.392 109.767   9
   6  -5   2 187.189 67.6093   9
   6  -5   7 650.615 75.0051   9
   6  -5   8 142.657 35.6234   9
   6  -6  -8 388.985 78.2764  10
   6  -6  -7 288.680 71.0857  10
   6   6  -7 326.768 76.9295   4
   6  -6  -6 20.8425 50.6765  10
   6  -6  -5 3894.18 210.043  10
   6  -6  -4 1425.08 134.006  10
   6  -6  -2 5123.14 246.580   9
   6  -6  -1 14264.1 407.315   9
   6  -6   0-12.3502 51.7826   9
   6  -6   1 22846.2 514.802   9
   6  -6   2 998.306 111.632   9
   6  -6   3 26094.8 521.643   9
   6  -6   4 1783.62 132.912   9
   6  -6   5 16794.5 357.573   9
   6  -7  -6 4826.22 208.272  10
   6  -7  -5 10439.9 308.663  10
   6  -7  -4 3125.20 175.058  10
   6  -7  -3 1764.74 132.729  10
   6  -7  -2 2773.09 165.871  10
   7   0 -15 2319.34 130.541   6
   7   0 -14 7.13845 48.3915   6
   7   0 -13 7183.05 281.475   6
   7   0 -12-11.8460 60.5962   6
   7   0 -11 22529.1 495.682   6
   7   0 -10 145.155 70.0561   6
   7   0  -9 74237.5 839.138   6
   7   0  -7 75777.3 1422.56   1
   7   0  -6 135.805 76.0641   1
   7   0  -5 1016.95 158.798   1
   7   0  -4 45.2483 69.9107   1
   7   0  -3 44037.3 969.758   1
   7   0  -2 26.9653 48.9488   1
   7   0  -1 63890.8 1163.51   1
   7   0   0 134.124 69.5153   1
   7   0   0 20.0024 48.0118   3
   7   0   2 29.0133 41.4907   5
   7   0   3 194782. 1354.57   5
   7   0   4 19.7936 48.3834   5
   7   1 -16 13.5604 23.9709   6
   7  -1 -15 1350.87 88.4357   6
   7   1 -15 1443.88 109.301   6
   7  -1 -14 60.8293 39.4625   6
   7   1 -14 99.7963 60.4791   6
   7  -1 -13 319.383 68.7131   6
   7   1 -13 290.491 78.6686   6
   7  -1 -12 390.453 79.7505   6
   7   1 -12 503.819 97.2582   6
   7  -1 -11 19464.9 446.116   6
   7   1 -11 19148.1 471.047   6
   7  -1 -10 7400.45 270.645   6
   7   1 -10 6940.22 277.009   6
   7   1 -10 7411.40 279.021   4
   7  -1  -9 86257.7 895.400   6
   7   1  -9 88274.9 926.359   6
   7   1  -9 86710.8 895.208   4
   7  -1  -9 88386.7 806.992  10
   7   1  -8 25970.3 482.026   6
   7   1  -8 25629.2 458.330   4
   7   1  -7 50940.2 1245.02   1
   7   1  -7 51337.3 610.878   4
   7   1  -6 3791.09 331.002   1
   7   1  -6 3997.45 163.653   4
   7   1  -5 97480.9 1655.63   1
   7   1  -5 102534. 772.155   4
   7  -1  -4 1303.17 92.6385   3
   7   1  -4 1225.14 193.937   1
   7   1  -4 1597.50 96.7719   4
   7   1  -3 63156.8 1290.77   1
   7  -1  -3 62760.4 650.294   3
   7  -1  -2 33213.7 496.528   3
   7   1  -2 34254.9 933.615   1
   7  -1  -1 1962.03 134.015   3
   7   1  -1 2029.29 234.762   1
   7  -1   0 612.947 89.4026   3
   7   1   0 643.459 135.480   1
   7  -1   1 4271.95 209.184   3
   7  -1   2 11385.1 352.307   3
   7  -1   2 11818.0 317.206   5
   7   1   2 11869.9 327.907   5
   7  -1   3 26941.4 500.175   5
   7   1   3 26291.2 500.911   5
   7  -1   3 26143.3 537.039   3
   7  -1   4 1549.29 129.775   5
   7   1   4 1641.50 137.658   5
   7  -1   4 1624.77 139.087   3
   7   2 -16 751.747 55.5696   5
   7   2 -15 1400.15 102.204   6
   7   2 -14 3677.41 188.531   6
   7  -2 -13 2827.17 146.375   6
   7   2 -13 2838.24 183.967   6
   7  -2 -12 4575.06 197.783   6
   7   2 -12 4921.43 243.998   6
   7   2 -12 4694.90 226.952   4
   7  -2 -11 20538.0 425.503   6
   7   2 -11 20118.4 483.361   6
   7   2 -11 20524.0 467.244   4
   7  -2 -10 37480.7 572.839   6
   7   2 -10 36884.5 634.131   6
   7   2 -10 36723.2 614.280   4
   7  -2  -9 1990.16 132.189   6
   7   2  -9 1905.85 146.022   6
   7   2  -9 1909.46 143.748   4
   7  -2  -9 1923.28 136.686  10
   7   2  -8 11876.9 334.144   6
   7   2  -8 11007.4 312.726   4
   7   2  -8 11583.5 661.942   1
   7  -2  -8 11800.0 309.193  10
   7   2  -7 38715.9 1139.84   1
   7   2  -7 39111.7 554.247   4
   7   2  -6 11498.4 282.152   4
   7   2  -6 11868.5 638.117   1
   7  -2  -5 28104.6 394.772   3
   7   2  -5 28061.3 967.945   1
   7   2  -5 27605.2 401.375   4
   7  -2  -4 17791.9 343.808   3
   7   2  -4 17300.7 760.467   1
   7  -2  -3 7961.87 242.658   3
   7   2  -3 7206.03 481.388   1
   7   2  -2 8342.54 509.531   1
   7  -2  -2 8988.26 267.582   3
   7   2  -1 24481.8 876.201   1
   7  -2  -1 24353.4 456.829   3
   7   2   0 3285.25 336.847   1
   7  -2   0 3314.10 183.014   3
   7  -2   1 74032.2 876.206   3
   7   2   1 75197.3 799.445   5
   7  -2   2 36654.3 642.933   3
   7   2   2 36703.3 578.560   5
   7  -2   2 36618.7 531.688   5
   7  -2   3 57850.3 821.576   3
   7  -2   3 59917.9 717.533   5
   7   2   3 59075.5 753.154   5
   7   2   4 1306.08 123.030   5
   7  -2   4 1240.88 127.967   3
   7  -2   5 66333.4 819.712   3
   7   3 -15-6.74832 25.8979   5
   7   3 -15-21.2798 31.0588   6
   7   3 -14 40.6928 42.4920   6
   7   3 -13 5961.48 239.956   6
   7   3 -12 6359.17 263.607   6
   7   3 -12 6193.39 247.007   4
   7   3 -11 4955.66 237.507   6
   7   3 -11 5430.53 244.291   4
   7   3 -10-14.8895 48.7871   4
   7   3 -10 13.7078 52.5597   6
   7   3  -9 8578.16 298.520   6
   7   3  -9 8780.50 307.917   4
   7  -3  -9 8419.12 290.032  10
   7  -3  -8 94.7646 47.2999  10
   7   3  -8 157.979 118.074   1
   7   3  -8 172.821 62.4784   4
   7   3  -8 174.353 58.3826   6
   7  -3  -7 120648. 1030.83  10
   7   3  -7 122122. 1034.93   5
   7   3  -7 120020. 1016.45   6
   7   3  -7 119276. 1030.31   4
   7   3  -6 3543.95 177.103   5
   7   3  -6 3336.67 165.441   4
   7   3  -6 3115.99 365.547   1
   7   3  -5 38770.5 1247.46   1
   7   3  -5 38002.6 506.583   4
   7   3  -4 14682.7 762.584   1
   7  -3  -4 14806.1 322.564   3
   7   3  -3 10206.6 632.103   1
   7  -3  -3 12024.7 303.035   3
   7   3  -2 4390.58 413.053   1
   7  -3  -2 4881.16 203.908   3
   7   3  -1 2708.91 328.487   1
   7   3   0 54299.2 673.809   5
   7   3   0 53244.8 1433.09   1
   7  -3   0 52427.2 712.122   3
   7   3   1 16976.1 389.804   5
   7   3   1 17544.2 835.588   1
   7  -3   1 17793.6 432.738   3
   7   3   2 16308.2 389.800   5
   7   3   2 17303.9 840.598   1
   7  -3   2 16432.0 431.331   3
   7  -3   3 9991.77 349.349   3
   7   3   3 9623.02 303.915   5
   7  -3   4 2379.08 173.751   3
   7   3   4 2006.23 145.794   5
   7  -3   5 3001.16 182.411   3
   7   4 -14 421.618 48.4266   5
   7   4 -13 463.329 61.3810   5
   7   4 -13 450.432 65.0583   6
   7   4 -12 18781.9 382.947   5
   7   4 -12 18837.9 396.901   6
   7   4 -11 11558.4 327.633   6
   7   4 -11 11624.6 342.500   4
   7   4 -10 728.638 91.7178   5
   7   4 -10 734.845 92.3713   6
   7   4 -10 709.490 96.9586   4
   7   4  -9 14880.7 378.837   5
   7   4  -9 14303.4 364.366   6
   7   4  -9 13686.2 390.071   4
   7  -4  -9 13925.9 383.305  10
   7   4  -8 11253.1 328.426   5
   7   4  -8 11018.7 347.654   4
   7  -4  -8 10975.3 336.448  10
   7   4  -7 341.577 70.9577   5
   7   4  -7 432.423 79.7605   4
   7   4  -6 8312.80 275.406   5
   7   4  -6 7984.47 268.497   4
   7   4  -5 27821.7 500.744   5
   7   4  -5 30738.3 1177.26   1
   7  -4  -4 242.923 68.3792   9
   7   4  -4 106.301 119.096   1
   7   4  -4 116.329 46.2880   5
   7  -4  -3 4509.55 221.619   9
   7   4  -3 5119.92 486.645   1
   7   4  -3 5158.11 214.525   5
   7   4  -2 4467.95 454.703   1
   7  -4  -2 4641.12 226.929   9
   7   4  -2 4898.87 207.180   5
   7  -4  -1 1671.87 141.179   9
   7   4  -1 2301.30 143.014   5
   7   4  -1 1744.31 290.651   1
   7   4   0 32800.2 533.287   5
   7   4   0 32639.0 1195.23   1
   7   4   1 51000.2 666.989   5
   7  -4   2 123.700 58.2633   3
   7   4   2 29.0634 34.6034   5
   7   4   3 12373.8 331.896   5
   7  -4   3 12621.7 385.246   3
   7  -4   4 2573.37 175.841   3
   7  -4   8 6126.00 187.361   9
   7   5  -9 8320.59 298.024   4
   7  -5  -9 8249.38 296.346  10
   7   5  -8 1996.54 153.410   4
   7  -5  -8 1870.48 150.155  10
   7   5  -7 9813.28 318.505   4
   7  -5  -7 9995.49 331.307  10
   7  -5  -6 13636.5 387.014  10
   7  -5  -3 3673.48 212.847   9
   7  -5  -2 41662.9 709.812   9
   7  -5  -1 6776.81 293.420   9
   7  -5   0 20299.5 501.753   9
   7  -5   1 2904.04 195.014   9
   7  -5   2 13125.2 397.714   9
   7  -5   2 13509.3 389.593   3
   7  -5   3 2267.65 166.279   9
   7  -5   3 2547.02 171.679   3
   7  -5   4 4993.84 232.299   9
   7  -5   5 5717.06 233.314   9
   7  -5   6 2694.53 145.998   9
   7  -5   7 383.093 51.5234   9
   7  -6  -8 39.2283 54.2225  10
   7  -6  -7 5349.21 237.723  10
   7  -6  -6 8527.49 302.725  10
   7  -6  -5 66.6491 59.7888  10
   7  -6  -2 6032.61 268.281   9
   7  -6  -1 8577.28 319.276   9
   7  -6   0 7406.95 295.712   9
   7  -6   1 104.338 56.3342   9
   7  -6   2 2840.58 176.705   9
   7  -6   3 10727.0 317.808   9
   7  -6   4 175.173 51.6170   9
   7  -6   5 2559.07 124.583   9
   7  -7  -7 1057.13 99.2857  10
   7  -7  -6 14.1301 45.5043  10
   7  -7  -5 1838.52 133.085  10
   7  -7  -4 24838.2 466.028  10
   7  -7  -3-34.4672 60.5063  10
   8   0 -16 75.6571 25.5930   5
   8   0 -14 11947.0 322.718   6
   8   0 -13-2.28502 58.6509   6
   8   0 -12 29397.4 569.843   6
   8   0 -11 106.320 65.8981   6
   8   0 -10 107563. 1064.07   6
   8   0  -9 41.0193 53.1458   6
   8   0  -8 12266.5 344.754   6
   8   0  -7 190.539 55.3886   5
   8   0  -7 10.7365 44.1628   1
   8   0  -6 30461.3 862.266   1
   8   0  -5 67.9239 62.3708   1
   8   0  -4 301.079 99.1447   1
   8   0  -3 171.519 84.5552   1
   8   0  -2 29305.6 858.188   1
   8   0  -1 40.0788 75.7796   1
   8   0   0 36990.6 592.686   5
   8   0   0 35882.9 978.173   1
   8   0   1-12.3311 48.6598   5
   8   0   2 22082.4 485.344   5
   8   0   3 9.22038 44.9897   5
   8   0   4 10.0054 52.1388   5
   8   1 -16 103.991 29.5828   5
   8  -1 -15 604.187 57.9939   5
   8   1 -15 764.169 80.9941   6
   8   1 -14 969.228 103.535   6
   8  -1 -13 16.2570 42.3723   6
   8   1 -13 29.4965 54.1288   6
   8  -1 -12 5901.55 243.939   6
   8   1 -12 6926.18 283.950   6
   8  -1 -11 19362.7 442.296   6
   8   1 -11 19813.1 475.618   6
   8  -1 -10 801.252 101.476   6
   8   1 -10 220.002 72.8938   6
   8  -1  -9 31477.2 554.554   6
   8   1  -9 31434.7 573.560   6
   8   1  -8 20080.9 443.337   6
   8   1  -8 20812.2 432.079   4
   8   1  -8 19862.1 823.312   1
   8   1  -7 37729.2 1082.18   1
   8   1  -7 37933.5 571.585   5
   8   1  -6 1076.69 192.533   1
   8   1  -5 2293.02 275.235   1
   8   1  -4 46658.8 1207.09   1
   8   1  -3 4273.00 366.327   1
   8  -1  -3 4555.19 193.040   3
   8  -1  -2 40383.7 594.392   3
   8   1  -2 40445.2 1111.95   1
   8  -1  -1 61119.5 771.368   3
   8   1  -1 62837.3 767.661   5
   8   1  -1 61617.4 1384.13   1
   8  -1   0 205452. 1468.61   3
   8  -1   0 204747. 1365.84   5
   8   1   0 203136. 1403.09   5
   8  -1   1 9767.74 328.851   3
   8  -1   1 9601.66 306.943   5
   8   1   1 9880.88 320.058   5
   8   1   1 9665.00 576.506   1
   8  -1   2 65354.3 812.584   5
   8   1   2 66286.7 838.212   5
   8  -1   2 65886.7 869.239   3
   8   1   3 1309.43 126.143   5
   8  -1   3 1226.93 120.263   5
   8   1   4 6941.74 281.921   5
   8   2 -15 543.871 63.9005   5
   8   2 -15 596.968 68.2022   6
   8   2 -14 4103.44 189.562   6
   8   2 -13 2408.77 164.051   6
   8   2 -12 37131.5 638.649   6
   8   2 -11 2111.49 163.050   6
   8   2 -11 2167.79 155.679   4
   8   2 -10 29566.4 571.606   6
   8   2 -10 29222.3 541.079   4
   8   2  -9 10543.4 334.669   6
   8   2  -9 10761.0 317.800   4
   8  -2  -9 10414.5 302.452  10
   8   2  -8 41979.1 630.241   5
   8   2  -8 43037.8 650.075   6
   8   2  -8 42065.2 1266.54   1
   8   2  -8 41199.5 589.071   4
   8  -2  -8 41695.8 589.213  10
   8  -2  -7 189.493 52.3097  10
   8   2  -7 194.941 117.215   1
   8   2  -7 34.2291 43.1899   5
   8   2  -7 22.6870 39.4610   4
   8   2  -6 3498.96 180.713   5
   8   2  -6 2994.57 143.714   4
   8  -2  -5 9646.24 252.665   3
   8   2  -5 9117.14 287.986   5
   8   2  -5 9648.01 604.275   1
   8  -2  -4 10804.5 288.165   3
   8   2  -4 10355.9 628.449   1
   8  -2  -3 5010.97 207.563   3
   8   2  -3 4768.37 428.661   1
   8   2  -3 4748.39 213.651   5
   8  -2  -2 12482.0 346.073   3
   8  -2  -2 12247.3 323.092   9
   8   2  -2 12604.3 350.488   5
   8  -2  -1 2297.28 160.358   3
   8   2  -1 2250.56 153.695   5
   8   2  -1 2041.36 289.770   1
   8  -2   0 15885.1 419.376   3
   8   2   0 15634.0 394.264   5
   8   2   0 15835.0 776.463   1
   8  -2   1 5480.65 250.275   3
   8  -2   1 5602.04 220.173   5
   8   2   1 5698.54 244.541   5
   8   2   1 5680.73 481.371   1
   8  -2   2 7487.30 261.568   5
   8  -2   2 7541.41 301.465   3
   8   2   2 7812.17 289.016   5
   8   2   3 5466.94 245.395   5
   8  -2   3 6015.13 268.153   3
   8   2   4 11247.7 348.419   5
   8   3 -15-0.87336 23.2218   5
   8   3 -14 37.7944 39.2267   6
   8   3 -14 3.67135 33.0781   5
   8   3 -13 656.353 81.9519   5
   8   3 -13 785.332 91.7400   6
   8   3 -12 183.587 68.1586   6
   8   3 -11 440.713 72.1397   4
   8   3 -11 420.554 80.1269   6
   8   3 -10 29965.2 558.406   6
   8   3 -10 29563.9 542.106   4
   8  -3 -10 29065.4 531.352  10
   8   3  -9 10497.8 329.297   5
   8   3  -9 10442.1 325.767   6
   8   3  -9 9991.28 311.254   4
   8  -3  -9 10281.0 317.638  10
   8   3  -8 4720.93 221.036   5
   8   3  -8 4343.44 199.012   4
   8  -3  -8 4995.90 220.701  10
   8  -3  -7 932.080 103.157  10
   8   3  -7 875.542 195.699   1
   8   3  -7 824.458 101.276   5
   8   3  -7 905.194 91.3186   4
   8   3  -6-37.1536 90.5100   1
   8   3  -6 64.6790 45.3460   5
   8   3  -6 0.11084 31.5707   4
   8  -3  -5 34635.7 571.304   9
   8  -3  -5 34503.1 494.844   3
   8   3  -5 33891.1 577.949   5
   8   3  -5 34632.8 1227.45   1
   8  -3  -4 3452.81 184.624   9
   8   3  -4 3643.06 192.304   5
   8  -3  -3 19066.4 441.901   9
   8   3  -3 20522.9 946.707   1
   8   3  -3 19871.9 444.116   5
   8  -3  -2 143171. 1191.28   3
   8  -3  -2 142463. 1204.29   9
   8   3  -2 145285. 1211.95   5
   8  -3  -1 13791.8 384.057   3
   8   3  -1 13308.8 364.002   5
   8  -3   0 14142.5 403.972   3
   8   3   0 13885.0 375.301   5
   8   3   0 14430.5 788.742   1
   8  -3   1 729.353 102.093   3
   8   3   1 206.840 63.3004   5
   8  -3   2 36938.9 669.473   3
   8   3   2 36624.4 611.606   5
   8  -3   3 4083.65 220.273   3
   8   3   3 3993.16 204.899   5
   8   3   4 26526.2 508.750   5
   8  -3   4 27902.6 537.790   3
   8  -3   8 161.803 36.4980   9
   8   4 -14 9347.92 193.745   5
   8   4 -13 3073.30 138.832   5
   8   4 -12 6851.84 230.190   5
   8   4 -11 0.13427 40.3842   5
   8   4 -10 6525.83 250.621   5
   8   4 -10 6809.67 256.741   4
   8  -4 -10 6299.37 251.719  10
   8  -4  -9 36.9664 57.5554  10
   8   4  -9 121.053 56.3783   5
   8   4  -8 12436.0 355.638   5
   8   4  -8 12297.9 335.356   4
   8  -4  -8 12488.0 359.454  10
   8  -4  -7 16902.8 420.894  10
   8   4  -7 17821.4 422.157   5
   8   4  -7 16700.4 369.782   4
   8   4  -6 4222.59 210.525   5
   8   4  -5 1580.79 132.811   5
   8  -4  -4 7172.41 255.020   3
   8  -4  -4 6239.03 267.238   9
   8   4  -4 6512.11 260.266   5
   8   4  -4 6327.25 560.087   1
   8  -4  -3 5346.68 254.287   9
   8   4  -3 5813.65 541.367   1
   8   4  -3 5391.21 238.216   5
   8  -4  -3 5964.86 241.726   3
   8  -4  -2 36.6355 55.9764   9
   8  -4  -2 4.69930 49.8121   3
   8   4  -2 13.6878 43.9034   5
   8  -4  -1 350.864 78.8810   9
   8  -4  -1 367.534 74.6093   3
   8   4  -1 384.222 72.7715   5
   8  -4   0 3188.77 200.238   9
   8   4   0 3215.44 181.389   5
   8  -4   0 3109.70 190.265   3
   8  -4   1 5842.45 261.821   3
   8   4   1 5676.71 235.722   5
   8  -4   2 7970.16 309.031   3
   8   4   2 7981.47 273.059   5
   8  -4   3 6448.26 269.763   3
   8   4   3 6256.26 237.476   5
   8  -4   7 6307.50 186.639   9
   8  -5  -9 9359.40 306.134  10
   8  -5  -8 4826.82 229.418  10
   8  -5  -7 16681.5 422.897  10
   8  -5  -6 2592.44 177.100  10
   8  -5  -3 49032.9 773.375   9
   8  -5  -3 47915.2 668.066   3
   8  -5  -2 10549.8 365.514   9
   8  -5  -2 9881.26 314.691   3
   8  -5  -1 20.1551 59.0167   9
   8  -5  -1 64.5487 49.3601   3
   8  -5   0 13059.1 406.963   9
   8  -5   0 12720.0 368.278   3
   8  -5   1 1528.51 142.839   9
   8  -5   1 1742.72 140.260   3
   8  -5   2 8131.87 306.145   9
   8  -5   3 741.545 97.4397   9
   8  -5   4 6818.60 250.125   9
   8  -5   5 3657.21 166.242   9
   8  -5   6-32.8731 30.9478   9
   8  -6  -8 9.36179 53.3728  10
   8  -6  -7 79.4704 56.6079  10
   8  -6  -6 6620.39 262.167  10
   8  -6  -5 7728.25 288.248  10
   8  -6  -1 1164.11 120.179   9
   8  -6   0 0.47036 45.8881   9
   8  -6   1 1298.22 119.026   9
   8  -6   2 71.8693 50.0893   9
   8  -6   3 10159.1 272.675   9
   8  -6   4 29.4955 30.7289   9
   8  -7  -7 8556.00 244.375  10
   8  -7  -6 93.7534 49.2728  10
   8  -7  -5 22347.5 414.679  10
   8  -7  -4 3828.25 177.333  10
   8  -7  -3 1857.57 126.019  10
   8  -7  -2 214.836 56.3559  10
   9   0 -15 12544.0 259.944   5
   9   0 -14 25.5275 40.1320   5
   9   0 -12 18.8888 55.4898   6
   9   0 -10 112.622 59.7267   5
   9   0  -9 7885.47 275.014   5
   9   0  -8 92.5293 46.7756   5
   9   0  -7 34399.3 569.211   5
   9   0  -6 624.484 86.4816   5
   9   0  -5 1398.86 124.063   5
   9   0  -4 67.3208 51.9450   5
   9   0  -3 1101.09 119.990   5
   9   0  -2 638.568 96.2943   5
   9   0  -1 102314. 1066.43   5
   9   0   0 4.10762 53.3522   5
   9   0   1 24365.4 535.264   5
   9   0   2 55.2161 58.5157   5
   9   0   3 60375.8 833.755   5
   9   1 -16 399.864 40.8546   5
   9  -1 -15 1278.52 75.1950   5
   9   1 -15 1422.89 95.1303   5
   9  -1 -14 900.716 80.6667   5
   9   1 -14 926.230 92.2267   5
   9  -1 -13 1589.28 112.806   5
   9   1 -13 1842.90 143.266   6
   9  -1 -12 2082.73 135.189   5
   9   1 -12 2475.00 170.126   6
   9  -1 -11 1879.68 133.303   5
   9   1 -11 1834.19 152.662   6
   9  -1 -10 937.881 99.4968   5
   9   1 -10 832.358 102.664   5
   9   1 -10 874.392 111.962   6
   9  -1  -9 4533.37 202.132   5
   9   1  -9 4689.61 219.264   5
   9  -1  -8 3422.72 176.196   5
   9   1  -8 3274.53 185.385   5
   9   1  -8 3133.89 332.019   1
   9   1  -7 39806.0 1134.60   1
   9  -1  -7 41671.6 607.542   5
   9   1  -7 39880.0 633.883   5
   9  -1  -6 290.683 62.2717   5
   9   1  -6 274.019 65.0635   5
   9   1  -6 481.746 142.596   1
   9  -1  -5 61136.2 758.256   5
   9   1  -5 60819.1 791.983   5
   9   1  -5 61685.3 1452.99   1
   9  -1  -4 4716.09 219.213   5
   9   1  -4 4759.51 228.762   5
   9   1  -4 4236.47 381.469   1
   9  -1  -3 132094. 1020.49   9
   9   1  -3 133756. 2170.45   1
   9  -1  -3 127317. 1142.26   5
   9   1  -3 129695. 1189.02   5
   9  -1  -2 4886.43 205.150   9
   9  -1  -2 4922.41 227.723   5
   9   1  -2 4738.37 235.604   5
   9   1  -2 4933.43 423.749   1
   9  -1  -1 33615.3 594.231   5
   9   1  -1 33732.9 618.458   5
   9   1  -1 35227.5 1102.01   1
   9  -1   0 14830.0 403.927   5
   9   1   0 14900.9 417.534   5
   9   1   0 15952.2 748.699   1
   9  -1   1 75.9047 53.9790   5
   9   1   1 17.9800 48.1491   5
   9  -1   2 6614.39 274.405   5
   9   1   2 6552.03 280.038   5
   9  -1   3 1687.63 142.229   5
   9   1   3 1611.41 144.728   5
   9   2 -15 5123.03 165.141   5
   9   2 -14 1083.56 95.4596   5
   9   2 -13 13680.7 345.512   5
   9   2 -12 241.935 71.7153   6
   9   2 -12 302.472 75.0463   5
   9   2 -11 1253.31 121.378   5
   9   2 -11 790.186 106.734   6
   9   2 -10 20845.4 467.592   5
   9  -2 -10 20124.1 411.098  10
   9   2  -9 1680.66 140.534   5
   9   2  -9 1795.20 135.963   4
   9  -2  -9 1729.90 127.343  10
   9   2  -8 1257.57 124.168   5
   9   2  -8 1295.88 113.801   4
   9  -2  -8 1266.21 110.265  10
   9  -2  -7 3057.97 163.467  10
   9   2  -7 3256.93 352.626   1
   9   2  -7 3342.87 191.453   5
   9   2  -6 4937.60 232.544   5
   9   2  -6 4803.27 441.729   1
   9  -2  -5 10494.9 308.697   9
   9   2  -5 10530.0 339.105   5
   9   2  -5 10728.0 666.816   1
   9  -2  -4 13899.3 361.324   9
   9  -2  -4 14372.0 354.373   3
   9   2  -4 14054.3 395.054   5
   9   2  -4 13155.6 741.641   1
   9  -2  -3 21253.2 452.449   9
   9   2  -3 21284.6 945.227   1
   9  -2  -3 22262.5 461.118   3
   9   2  -3 21686.6 495.638   5
   9  -2  -2 19335.7 439.047   9
   9  -2  -2 19016.1 448.403   3
   9   2  -2 18572.4 459.828   5
   9   2  -2 19127.0 894.503   1
   9  -2  -1 4648.75 231.558   3
   9   2  -1 4515.60 229.362   5
   9   2  -1 4392.67 423.662   1
   9  -2   0 10140.0 345.127   3
   9   2   0 10492.4 349.077   5
   9  -2   1 40052.4 611.196   5
   9  -2   1 42080.6 692.979   3
   9   2   1 41386.4 689.562   5
   9  -2   2 21983.8 455.752   5
   9   2   2 23220.3 511.654   5
   9  -2   2 23595.5 516.099   3
   9   2   3 1107.46 118.518   5
   9   3 -15 501.433 47.9215   5
   9   3 -14 2612.98 127.702   5
   9   3 -13 847.318 89.2960   5
   9   3 -12 1201.41 112.643   5
   9   3 -11 129.371 54.6162   5
   9   3 -10 2885.80 177.509   5
   9   3 -10 2863.11 163.738   4
   9  -3 -10 2928.37 168.719  10
   9   3  -9 8608.16 305.058   5
   9   3  -9 8580.52 271.012   4
   9  -3  -9 8553.29 285.242  10
   9   3  -8 2732.40 176.681   5
   9   3  -8 2482.91 142.900   4
   9  -3  -8 2799.80 168.255  10
   9  -3  -7 8751.24 293.451  10
   9   3  -7 9297.25 320.419   5
   9   3  -6 3432.30 201.050   5
   9  -3  -5 70700.9 856.717   9
   9  -3  -5 72041.1 747.542   3
   9   3  -5 71678.1 893.441   5
   9   3  -5 74040.8 1841.27   1
   9  -3  -4 755.714 100.994   9
   9  -3  -4 821.289 94.9108   3
   9   3  -4 695.563 178.792   1
   9   3  -4 629.033 97.2226   5
   9  -3  -3 12770.7 383.260   9
   9  -3  -3 13180.8 363.378   3
   9   3  -3 12942.6 388.088   5
   9  -3  -2 16886.2 419.748   3
   9  -3  -2 16353.3 436.168   9
   9   3  -2 16540.2 432.550   5
   9  -3  -1 20370.3 477.463   3
   9  -3  -1 19366.7 474.447   9
   9   3  -1 19316.9 466.273   5
   9  -3   0 7830.11 300.912   3
   9   3   0 7784.99 297.927   5
   9  -3   1 19927.0 478.531   3
   9   3   1 19200.1 458.899   5
   9   3   2 3244.57 188.250   5
   9  -3   2 3360.31 195.458   3
   9   3   3 8091.06 282.009   5
   9   4 -14 154.212 30.0030   5
   9   4 -13 2661.01 122.201   5
   9   4 -12 11132.3 279.990   5
   9   4 -11 68.5059 42.9743   5
   9   4 -10 3921.20 193.067   5
   9  -4 -10 4078.14 196.762  10
   9   4  -9 2287.96 155.347   5
   9  -4  -9 2317.71 158.595  10
   9   4  -8 7189.47 278.602   5
   9  -4  -8 7273.57 273.747  10
   9  -4  -7 2166.37 158.787  10
   9   4  -7 1977.03 150.275   5
   9   4  -6 4759.20 232.480   5
   9   4  -5 30996.6 589.139   5
   9  -4  -4 6037.57 269.473   9
   9  -4  -4 5741.40 227.640   3
   9   4  -4 5695.12 254.388   5
   9  -4  -3 86.3584 54.4888   9
   9  -4  -3 115.835 54.5565   3
   9   4  -3-17.1267 59.6929   5
   9  -4  -2 68.8788 53.2669   9
   9  -4  -2-17.5560 55.4740   3
   9   4  -2 32.9432 45.3484   5
   9  -4  -1 1365.58 129.580   3
   9  -4  -1 1634.72 150.788   9
   9   4  -1 1271.95 122.126   5
   9  -4   0 26440.7 538.481   3
   9  -4   0 27304.3 576.842   9
   9   4   0 26122.7 513.078   5
   9  -4   1 2483.94 163.863   3
   9  -4   1 2545.23 180.597   9
   9   4   1 2597.04 161.688   5
   9  -4   2 93.2252 60.8287   9
   9   4   2 65.4323 43.2564   5
   9  -4   3 7980.40 283.376   9
   9  -4   4 10603.6 303.526   9
   9  -4   5 5547.14 198.820   9
   9  -4   6 858.239 68.9305   9
   9   5 -10 1158.82 91.8740   5
   9   5  -9 1320.15 104.810   5
   9  -5  -9 1188.93 114.731  10
   9   5  -8 1592.63 121.168   5
   9  -5  -8 1835.36 143.111  10
   9  -5  -7 10972.4 336.490  10
   9   5  -7 11211.8 319.319   5
   9  -5  -6 7031.84 279.207  10
   9  -5  -3 9217.65 334.540   9
   9  -5  -3 9300.62 291.967   3
   9  -5  -2 602.272 100.096   9
   9  -5  -2 483.101 76.7384   3
   9  -5  -1 5533.28 259.817   9
   9  -5   0 6568.78 275.981   9
   9  -5   1 415.497 83.6167   9
   9  -5   2 19998.8 439.653   9
   9  -5   3 125.089 50.1117   9
   9  -5   4 2123.06 121.164   9
   9  -6  -8 6884.20 237.032  10
   9  -6  -7 1076.08 107.464  10
   9  -6  -6 12805.9 344.652  10
   9  -6  -5 2136.59 150.398  10
   9  -6  -1 735.014 92.3604   9
   9  -6   0 2710.01 157.251   9
   9  -6   1 98.6268 45.4490   9
   9  -6   2 6858.83 208.950   9
   9  -6   3 1939.40 98.4297   9
   9  -7  -7 727.594 71.3533  10
   9  -7  -6 230.663 50.8887  10
   9  -7  -5 461.782 63.7475  10
   9  -7  -4 543.106 68.1535  10
   9  -7  -3 806.935 77.4881  10
   9  -7  -2 2835.09 132.240  10
   9  -7  -1 477.976 57.0430  10
   9  -7   0 4582.44 142.101  10
  10   0 -15 11.1969 26.1724   5
  10   0 -14 35.1546 32.0021   5
  10   0 -13 24.1147 42.0617   5
  10   0 -12 18478.2 400.669   5
  10   0 -11-2.93861 40.2311   5
  10   0 -10 39296.1 615.010   5
  10   0  -9-11.5720 50.3944   5
  10   0  -8 58.5219 51.1799   5
  10   0  -7 15.0468 51.7877   5
  10   0  -6 109086. 1090.34   5
  10   0  -5 24.3915 48.5763   5
  10   0  -4 8579.47 321.689   5
  10   0  -3 95.5690 56.7536   5
  10   0  -2 3126.89 198.926   5
  10   0  -1 2.28618 46.1491   5
  10   0   0 8034.48 317.773   5
  10   0   1-9.26627 51.5965   5
  10   0   2 18083.6 457.247   5
  10   1 -15-4.22946 26.4206   5
  10  -1 -14 942.863 72.8130   5
  10   1 -14 1035.30 89.0778   5
  10  -1 -13 168.436 44.2930   5
  10   1 -13 178.591 58.5366   5
  10  -1 -12 253.044 54.6287   5
  10   1 -12 275.450 68.3692   5
  10  -1 -11 783.085 87.3066   5
  10   1 -11 837.252 100.279   5
  10  -1 -10 135.764 53.5741   5
  10   1 -10 253.919 72.0616   5
  10  -1  -9 5115.15 216.552   5
  10   1  -9 4921.78 232.001   5
  10  -1  -8 30156.8 533.256   5
  10   1  -8 29972.7 564.727   5
  10  -1  -7 5139.55 227.021   5
  10   1  -7 4900.61 237.628   5
  10  -1  -6 6724.02 265.394   5
  10   1  -6 6544.36 279.016   5
  10  -1  -5 8570.44 308.037   5
  10   1  -5 8193.15 313.821   5
  10   1  -4 796.817 110.313   5
  10  -1  -4 648.128 96.1577   5
  10  -1  -3 118.223 54.3327   5
  10   1  -3 254.641 80.1798   5
  10  -1  -2 3353.47 176.960   9
  10  -1  -2 2960.56 187.530   5
  10   1  -2 3344.44 210.933   5
  10  -1  -1 512.961 77.3207   9
  10   1  -1 620.836 102.828   5
  10  -1  -1 496.295 84.3915   5
  10  -1   0 17921.6 452.655   5
  10   1   0 17859.0 469.967   5
  10  -1   1 3912.25 210.924   5
  10   1   1 4300.86 232.772   5
  10  -1   2 21284.8 475.294   5
  10   1   2 22305.3 501.525   5
  10   1   3 69.2375 51.4450   5
  10   2 -15 639.605 59.3301   5
  10   2 -14 1483.44 101.645   5
  10   2 -13 2747.45 152.831   5
  10   2 -12 5435.12 224.130   5
  10   2 -11 158.144 62.0238   5
  10   2 -10 13164.2 372.940   5
  10   2  -9 4748.10 230.271   5
  10  -2  -9 4791.82 197.589  10
  10   2  -8 51613.7 755.479   5
  10  -2  -8 51310.9 647.513  10
  10  -2  -7 16797.2 379.691  10
  10   2  -7 16988.0 441.628   5
  10   2  -6 1931.15 157.573   5
  10  -2  -5 874.110 99.2728   9
  10   2  -5 990.613 119.722   5
  10  -2  -4 29644.8 542.290   9
  10   2  -4 29803.2 609.385   5
  10  -2  -3 5146.35 236.181   9
  10   2  -3 4995.10 255.200   5
  10  -2  -2 1785.46 142.500   9
  10   2  -2 1806.28 158.124   5
  10  -2  -1 1226.39 121.138   9
  10   2  -1 1262.46 135.941   5
  10  -2   0 5235.75 237.906   9
  10   2   0 5287.31 254.949   5
  10  -2   1 364.733 66.0816   5
  10   2   1 289.615 72.1756   5
  10   2   2 7195.72 279.541   5
  10   2   3 3226.97 178.774   5
  10  -2   5 177.782 40.9104   9
  10   3 -14 104.174 35.6835   5
  10   3 -13 1045.45 89.8115   5
  10   3 -12 118.463 51.0757   5
  10   3 -11 80.4941 51.7957   5
  10   3 -10 10031.4 317.370   5
  10  -3 -10 9492.15 280.496  10
  10   3  -9 871.643 106.419   5
  10  -3  -9 846.987 96.7292  10
  10   3  -8 603.946 98.1302   5
  10  -3  -8 619.614 89.4699  10
  10  -3  -7 9562.16 305.327  10
  10   3  -7 9868.01 336.809   5
  10   3  -6 8887.81 325.925   5
  10   3  -5 8845.01 330.800   5
  10  -3  -4 2292.23 150.222   3
  10   3  -4 2586.42 184.804   5
  10  -3  -3 8043.95 308.815   9
  10  -3  -3 7759.52 279.701   3
  10   3  -3 7557.21 305.249   5
  10  -3  -2 5558.91 261.182   9
  10  -3  -2 5675.98 244.105   3
  10   3  -2 5371.39 255.080   5
  10  -3  -1 9571.42 334.837   9
  10  -3  -1 9403.48 314.371   3
  10   3  -1 9250.14 328.312   5
  10  -3   0 13780.1 396.397   9
  10   3   0 13753.4 392.010   5
  10  -3   0 14236.6 382.349   3
  10  -3   1 962.476 108.612   9
  10   3   1 796.569 99.7614   5
  10   3   2 17471.0 401.498   5
  10  -3   2 16836.3 405.729   9
  10  -3   3 5871.86 225.743   9
  10  -3   4 10313.4 269.320   9
  10  -3   5 538.999 58.3040   9
  10   4 -13 2051.03 98.6147   5
  10   4 -12 1584.67 102.763   5
  10   4 -11 780.094 84.8653   5
  10   4 -10 7557.94 256.991   5
  10  -4 -10 7272.38 243.672  10
  10   4  -9 3302.20 181.074   5
  10  -4  -9 3212.87 173.968  10
  10   4  -8 22422.8 476.118   5
  10  -4  -8 21343.9 448.352  10
  10  -4  -7 3063.97 180.604  10
  10   4  -7 3334.45 192.360   5
  10   4  -6 10412.4 341.617   5
  10   4  -5 1280.10 128.113   5
  10  -4  -4 1330.81 134.094   9
  10  -4  -4 1173.40 101.880   3
  10   4  -4 1084.19 117.124   5
  10  -4  -3 546.472 95.9054   9
  10  -4  -3 627.992 83.0203   3
  10   4  -3 581.539 91.2711   5
  10  -4  -2 11550.8 370.582   9
  10  -4  -2 11529.3 333.501   3
  10   4  -2 11027.0 341.618   5
  10  -4  -1 270.316 77.8675   9
  10   4  -1 291.792 65.6332   5
  10  -4   0 932.413 109.565   9
  10   4   0 841.094 93.9669   5
  10  -4   1 111.914 53.6352   9
  10   4   1 129.162 48.3500   5
  10  -4   2 149.856 55.1798   9
  10  -4   3 379.450 62.2197   9
  10  -4   4 6267.70 191.913   9
  10   5 -10 100.174 38.1553   5
  10   5  -9 5316.63 191.811   5
  10  -5  -9 5429.72 209.623  10
  10   5  -8 538.930 73.4907   5
  10  -5  -8 497.568 81.3130  10
  10  -5  -7 260.333 64.3084  10
  10   5  -7 214.444 54.8017   5
  10  -5  -6-0.43112 52.1142  10
  10   5  -6 80.7917 45.2867   5
  10   5  -5 11980.1 317.270   5
  10   5  -4 1033.91 99.1006   5
  10   5  -3 14560.3 341.891   5
  10  -5  -2 1612.40 136.160   9
  10   5  -2 1364.41 106.309   5
  10  -5  -1 7560.74 275.794   9
  10  -5   0 5702.79 229.913   9
  10  -5   1 9832.19 282.675   9
  10  -5   2 11078.2 274.494   9
  10  -5   3 145.370 37.9986   9
  10  -6  -8 2460.76 131.376  10
  10  -6  -7 264.390 58.2858  10
  10  -6  -6 1534.99 114.509  10
  10  -6  -5 3576.91 171.430  10
  10  -6  -4 1119.87 102.915  10
  10  -7  -7 2658.27 105.410  10
  10  -7  -6 72.9935 31.6875  10
  10  -7  -5 545.863 56.1563  10
  10  -7  -4 86.6723 31.4611  10
  10  -7  -3 8915.11 193.616  10
  10  -7  -2 134.613 30.4976  10
  11   0 -14-24.3747 31.6672   5
  11   0 -13 1170.65 93.7484   5
  11   0 -12 0.69595 40.9937   5
  11   0 -11 22129.2 435.853   5
  11   0 -10 67.4884 52.6739   5
  11   0  -9 6369.37 254.797   5
  11   0  -8-28.6726 57.2568   5
  11   0  -7 566.456 91.7054   5
  11   0  -6 39.2835 51.0131   5
  11   0  -5 27.3006 52.0505   5
  11   0  -4 20.3317 54.3804   5
  11   0  -3 6583.72 288.517   5
  11   0  -2 7.35965 52.1688   5
  11   0  -1 893.930 115.861   5
  11   0   0 36.7340 49.4602   5
  11   0   1 55.7224 46.0182   5
  11   0   2-0.14372 50.3159   5
  11   1 -15 1170.87 68.6874   5
  11  -1 -14 29.3136 21.6697   5
  11   1 -14 55.8359 32.3352   5
  11  -1 -13 1674.01 96.9567   5
  11   1 -13 1937.97 120.509   5
  11  -1 -12 1715.55 109.026   5
  11   1 -12 1761.17 125.930   5
  11  -1 -11 202.289 49.6493   5
  11   1 -11 250.680 68.0895   5
  11  -1 -10 7089.38 242.874   5
  11   1 -10 7377.94 273.143   5
  11  -1  -9 3049.50 167.376   5
  11   1  -9 2992.20 182.034   5
  11  -1  -8 94.5643 55.7933   5
  11   1  -8 48.4309 56.2429   5
  11  -1  -7 10102.5 319.767   5
  11   1  -7 9838.85 337.462   5
  11  -1  -6 4670.63 227.908   5
  11   1  -6 4763.67 243.839   5
  11  -1  -5 3103.17 189.375   5
  11   1  -5 3395.51 211.792   5
  11  -1  -4 13829.3 392.778   5
  11   1  -4 14457.6 428.591   5
  11  -1  -3 35301.3 629.464   5
  11   1  -3 36864.7 680.374   5
  11  -1  -2 2733.36 178.717   5
  11   1  -2 2757.38 192.538   5
  11  -1  -1 26986.8 481.994   9
  11   1  -1 26872.2 575.687   5
  11  -1   0 135.489 45.7718   9
  11  -1   0 145.833 53.1200   5
  11   1   0 108.355 59.4223   5
  11  -1   1 15992.0 390.979   5
  11  -1   1 16644.9 357.406   9
  11  -1   2 469.106 63.7973   9
  11   1   2 462.017 80.2705   5
  11  -1   3 9947.01 230.424   9
  11  -1   4 2148.63 89.9949   9
  11   2 -14 375.383 51.9299   5
  11   2 -13 10215.5 262.432   5
  11   2 -12 666.954 83.1310   5
  11   2 -11 3693.87 188.266   5
  11   2 -10 780.232 100.598   5
  11   2  -9 8040.35 293.998   5
  11   2  -8 2646.56 178.457   5
  11  -2  -8 2292.01 133.982  10
  11  -2  -7 702.948 82.2197  10
  11   2  -7 767.155 109.613   5
  11   2  -6 1013.96 125.778   5
  11   2  -5 1443.38 145.410   5
  11  -2  -4 4316.46 206.266   9
  11   2  -4 4381.50 238.615   5
  11  -2  -3 1739.19 136.648   9
  11   2  -3 1894.34 161.767   5
  11  -2  -2 550.556 84.3963   9
  11   2  -2 567.113 96.6945   5
  11  -2  -1 2391.52 157.497   9
  11   2  -1 2563.46 178.174   5
  11  -2   0-9.27587 40.7968   9
  11   2   0 141.103 65.5986   5
  11  -2   1 68.1424 43.8290   9
  11   2   1 103.906 56.8366   5
  11   2   2 3925.98 186.645   5
  11  -2   2 3939.14 171.156   9
  11  -2   3 1052.62 82.7877   9
  11  -2   4 623.449 54.1880   9
  11   3 -14 145.906 32.2667   5
  11   3 -13 316.016 50.9634   5
  11   3 -12 113.747 45.8842   5
  11   3 -11 3811.51 181.484   5
  11   3 -10 703.741 91.8248   5
  11  -3 -10 700.700 76.0386  10
  11  -3  -9 238.450 58.1607  10
  11   3  -9 294.461 72.7033   5
  11   3  -8 3402.89 195.229   5
  11  -3  -8 3392.66 171.518  10
  11  -3  -7 29.8324 43.3015  10
  11   3  -7 61.2946 54.2646   5
  11   3  -6 1179.80 131.414   5
  11   3  -5 26917.8 563.782   5
  11  -3  -4 196.844 62.0045   9
  11   3  -4 221.468 68.5698   5
  11  -3  -3 4814.23 225.598   9
  11   3  -3 4876.88 238.621   5
  11  -3  -2 3179.43 186.442   9
  11   3  -2 3071.68 187.573   5
  11  -3  -1 22134.2 471.675   9
  11   3  -1 21255.9 470.162   5
  11  -3   0 132.879 56.7250   9
  11   3   0 22.0692 47.5809   5
  11  -3   1 12692.4 325.995   9
  11   3   1 12513.0 322.083   5
  11  -3   2 436.985 63.9027   9
  11  -3   3 478.547 56.7736   9
  11   4 -12 1006.26 73.6274   5
  11   4 -11 4394.73 168.259   5
  11   4 -10 348.055 63.8372   5
  11   4  -9 704.390 86.7505   5
  11  -4  -9 697.962 81.8873  10
  11   4  -8 3059.09 171.139   5
  11  -4  -8 2819.31 156.953  10
  11  -4  -7-19.3534 51.6189  10
  11   4  -7 7.22729 45.1082   5
  11  -4  -6 6050.23 240.304  10
  11   4  -6 6121.29 249.645   5
  11   4  -5 1388.26 124.035   5
  11   4  -4 2916.03 173.279   5
  11  -4  -3 810.360 99.9930   9
  11   4  -3 778.005 93.3033   5
  11  -4  -2 602.074 86.6924   9
  11   4  -2 509.965 77.2390   5
  11  -4  -1 116.004 51.8392   9
  11   4  -1 102.837 44.7889   5
  11  -4   0 2169.36 138.106   9
  11   4   0 1834.45 118.059   5
  11  -4   1 4311.59 176.988   9
  11  -4   2 1460.52 94.3576   9
  11  -4   3 125.468 28.0810   9
  11  -5  -9 236.087 49.5281  10
  11   5  -9 185.441 40.0400   5
  11   5  -8 1368.12 93.4047   5
  11  -5  -8 1411.50 105.877  10
  11  -5  -7 5.86469 42.7194  10
  11   5  -7 15.7505 34.7791   5
  11  -5  -6 6955.00 236.932  10
  11   5  -6 6678.01 211.893   5
  11  -5  -5 839.778 92.6696  10
  11   5  -5 947.528 84.4082   5
  11   5  -4 737.614 74.5554   5
  11   5  -3 9782.77 244.129   5
  11  -5  -1 4023.36 171.309   9
  11  -5   0-2.24277 32.2361   9
  11  -5   1 2076.51 103.981   9
  11  -6  -8 3606.22 132.713  10
  11  -6  -7 385.667 53.4872  10
  11  -6  -6 2536.74 121.775  10
  11  -6  -5 451.712 58.6756  10
  11  -6  -4 552.805 63.3815  10
  11  -6  -3 156.133 40.6828  10
  11  -6  -2 2471.19 112.358  10
  12   0 -14 6323.46 147.088   5
  12   0 -13 32.6013 29.5763   5
  12   0 -12 771.825 75.7372   5
  12   0 -11 51.4216 40.9828   5
  12   0 -10 3715.27 177.540   5
  12   0  -9-3.60115 43.3170   5
  12   0  -8 711.808 92.9990   5
  12   0  -7 8.91458 49.7377   5
  12   0  -6 41759.4 671.618   5
  12   0  -5-71.3238 64.7447   5
  12   0  -4 17976.1 451.783   5
  12   0  -3-26.6015 44.8490   5
  12   0  -2 12.1606 43.8481   5
  12   0  -1 28.1910 47.7809   5
  12   0   0 6708.19 248.302   5
  12   1 -14 2119.32 94.9007   5
  12   1 -13 56.8425 37.2162   5
  12  -1 -12 1862.94 97.9991   5
  12   1 -12 1811.56 115.827   5
  12  -1 -11 2349.53 121.669   5
  12   1 -11 2410.68 143.102   5
  12  -1 -10 6.58790 32.6915   5
  12   1 -10 2.10462 42.6481   5
  12  -1  -9 1448.93 111.190   5
  12   1  -9 1402.61 124.391   5
  12  -1  -8 2398.46 146.989   5
  12   1  -8 2490.23 166.914   5
  12  -1  -7 77.6656 43.2173   5
  12   1  -7 58.1231 59.3715   5
  12  -1  -6 6512.33 249.092   5
  12   1  -6 6973.06 285.635   5
  12  -1  -5 433.670 75.3422   5
  12   1  -5 433.798 90.7489   5
  12  -1  -4 4386.88 209.979   5
  12   1  -4 4519.77 233.792   5
  12  -1  -3 51.6123 48.6184   5
  12   1  -3 49.5519 58.5036   5
  12  -1  -2 5229.61 220.428   5
  12   1  -2 5193.88 242.734   5
  12  -1  -1 294.695 64.1632   5
  12   1  -1 311.048 73.7118   5
  12  -1   0 331.134 63.0931   5
  12   1   0 328.955 70.3811   5
  12   1   1 3091.40 159.445   5
  12   2 -14 8.13815 21.3455   5
  12   2 -13 3428.00 135.973   5
  12   2 -12 752.362 77.9990   5
  12   2 -11 746.889 85.7282   5
  12   2 -10 1670.11 127.612   5
  12   2  -9 68.9152 51.7375   5
  12   2  -8 12533.9 362.102   5
  12   2  -7 11176.1 350.604   5
  12   2  -6 10498.6 345.770   5
  12   2  -5 823.032 109.695   5
  12   2  -4 9515.00 326.790   5
  12  -2  -3 1083.66 96.9086   9
  12   2  -3 996.603 114.421   5
  12  -2  -2 7299.65 235.324   9
  12   2  -2 7016.05 271.239   5
  12  -2  -1 2820.14 143.743   9
  12   2  -1 2839.73 168.515   5
  12  -2   0 1621.36 103.406   9
  12   2   0 1695.98 124.360   5
  12  -2   1 59.9396 29.2191   9
  12   2   1 48.9810 38.4642   5
  12  -2   2 209.821 30.6077   9
  12   3 -13 152.251 34.3795   5
  12   3 -12 29.0095 31.5763   5
  12   3 -11 47.4172 41.3515   5
  12   3 -10 2809.12 151.286   5
  12  -3  -9 330.128 53.5916  10
  12   3  -9 246.666 62.8793   5
  12  -3  -8 360.778 58.5624  10
  12   3  -8 364.544 73.7558   5
  12  -3  -7 86.1609 42.4285  10
  12   3  -7 22.9942 48.6258   5
  12  -3  -6 1675.79 116.585  10
  12   3  -6 1757.22 139.540   5
  12   3  -5 326.556 72.5458   5
  12   3  -4 5509.31 236.128   5
  12  -3  -3 389.755 66.4275   9
  12   3  -3 441.883 77.8908   5
  12  -3  -2 1011.82 94.4164   9
  12   3  -2 977.283 102.142   5
  12  -3  -1 4995.72 187.709   9
  12   3  -1 4906.17 197.999   5
  12  -3   0 1063.78 83.1863   9
  12   3   0 1024.42 88.0400   5
  12  -3   1 4840.26 150.380   9
  12   4 -11 4200.80 140.369   5
  12   4 -10 390.029 56.2588   5
  12   4  -9 4735.68 180.073   5
  12  -4  -9 4709.63 162.689  10
  12   4  -8 9824.42 267.208   5
  12  -4  -8 9499.18 244.028  10
  12  -4  -7 11.7479 35.8108  10
  12   4  -7-52.4448 46.8715   5
  12  -4  -6 525.369 69.6179  10
  12   4  -6 541.547 73.9817   5
  12  -4  -5 1252.34 101.912  10
  12   4  -5 1204.67 103.586   5
  12   4  -4 5499.68 206.168   5
  12   4  -3 21.4886 39.4924   5
  12   4  -2 4612.65 171.991   5
  12  -4  -1 27.9455 29.9356   9
  12   4  -1-11.5418 30.7440   5
  12  -4   0-0.14987 22.9912   9
  12  -5  -8 475.055 54.1132  10
  12  -5  -7-14.2874 32.1891  10
  12   5  -7 26.9839 24.6469   5
  12   5  -6 900.019 66.3195   5
  12  -5  -6 1008.85 80.3013  10
  12  -5  -5 33.6992 30.9005  10
  12   5  -5 53.7517 29.1943   5
  12  -5  -4 757.456 70.6366  10
  13   0 -12 34.5069 28.0139   5
  13   0 -11 3220.42 135.486   5
  13   0 -10 28.8305 36.2852   5
  13   0  -9 28988.9 459.816   5
  13   0  -8 3.49997 41.9140   5
  13   0  -7 597.205 78.2808   5
  13   0  -6-6.92247 43.6566   5
  13   0  -5 245.775 60.8039   5
  13   0  -4 12.4617 44.1091   5
  13   0  -3 4966.04 204.341   5
  13   0  -2 11.7757 38.6916   5
  13   0  -1 3924.37 160.999   5
  13   1 -13 3154.32 109.444   5
  13   1 -12 2383.34 112.082   5
  13   1 -11 90.2650 39.7928   5
  13  -1 -10 1288.35 82.2990   5
  13   1 -10 1261.74 100.151   5
  13  -1  -9 424.646 56.0892   5
  13   1  -9 552.748 76.6596   5
  13  -1  -8 370.192 56.3772   5
  13   1  -8 476.650 77.7969   5
  13  -1  -7 398.695 59.5749   5
  13   1  -7 451.727 74.8444   5
  13  -1  -6 2126.23 123.951   5
  13   1  -6 2431.22 152.412   5
  13  -1  -5 518.983 67.8996   5
  13   1  -5 630.919 85.3779   5
  13  -1  -4 6348.88 209.739   5
  13   1  -4 6766.83 249.385   5
  13  -1  -3 5552.47 190.877   5
  13   1  -3 6143.36 232.766   5
  13  -1  -2-48.6009 34.3339   5
  13   1  -2 11.5991 40.6913   5
  13   1  -1 8998.13 246.933   5
  13   1   0 10.5624 27.6983   5
  13   2 -12 202.807 40.5630   5
  13   2 -11 6308.43 192.989   5
  13   2 -10 1990.73 120.693   5
  13   2  -9 3074.22 157.176   5
  13   2  -8 5265.46 209.153   5
  13   2  -7 7825.51 260.368   5
  13   2  -6 77.9787 49.6755   5
  13   2  -5 1764.86 129.795   5
  13   2  -4 141.790 55.7074   5
  13   2  -3 1352.13 109.290   5
  13   2  -2 2609.14 139.364   5
  13   2  -1 793.916 75.3059   5
  13   3 -12 1.43259 19.7470   5
  13   3 -11 4909.62 153.440   5
  13   3 -10 85.3156 37.6893   5
  13   3  -9 69.2866 37.7386   5
  13   3  -8 22.3472 36.0551   5
  13   3  -7 345.648 62.7554   5
  13   3  -6 1108.39 96.1705   5
  13  -3  -6 1033.52 74.0814  10
  13  -3  -5 4657.94 151.100  10
  13   3  -5 4632.90 187.891   5
  13  -3  -4 2219.97 104.591  10
  13   3  -4 2113.68 125.636   5
  13   3  -3 9.72205 34.8966   5
  13   3  -2 2278.22 115.138   5
  13   3  -1 4216.77 139.458   5
  13   4  -9 662.378 56.0342   5
  13  -4  -8 202.053 33.0382  10
  13   4  -8 213.254 39.0525   5
  13   4  -7 3374.33 132.452   5
  13  -4  -7 3437.25 117.884  10
  13   4  -6 2154.42 108.848   5
  13  -4  -6 2137.48 97.1630  10
  13  -4  -5 266.429 41.2441  10
  13   4  -5 228.958 42.9460   5
  13  -4  -4 2395.73 100.022  10
  13   4  -4 2475.86 109.392   5
  13  -4  -3-15.0253 25.0385  10
  13   4  -3 30.4733 25.7256   5
  14   0 -10 2776.16 105.103   5
  14   0  -9-27.5873 27.8572   5
  14   0  -8 1990.55 102.486   5
  14   0  -7 2.81490 30.8691   5
  14   0  -6 3703.88 144.738   5
  14   0  -5 11.7808 31.1690   5
  14   0  -4 7942.14 198.186   5
  14   0  -3-6.19670 22.7199   5
  14   1 -11 1139.74 67.9593   5
  14   1 -10 106.224 31.7180   5
  14   1  -9 9.36700 28.9658   5
  14   1  -8 74.9462 32.8611   5
  14   1  -7 3002.23 137.283   5
  14   1  -6 5134.62 178.753   5
  14   1  -5 4311.27 161.807   5
  14   1  -4 591.283 62.6578   5
  14   1  -3 829.887 66.9044   5
  14   1  -2 2966.93 110.186   5
  14   2 -11 2764.66 98.1504   5
  14   2 -10 2303.83 100.982   5
  14   2  -9 731.836 65.0249   5
  14   2  -8 2072.27 107.460   5
  14   2  -7 2570.40 122.650   5
  14   2  -6 1010.36 80.9095   5
  14   2  -5 914.481 76.1187   5
  14   2  -4 2445.96 113.145   5
  14   2  -3 493.330 51.4426   5
  14   2  -2 3487.91 110.894   5
  14   3  -9 45.2536 25.9104   5
  14   3  -8 1494.43 80.9879   5
  14   3  -7 22.8236 26.0791   5
  14   3  -6 1107.08 73.1795   5
  14   3  -5 68.8079 25.8329   5
  14   3  -4 4973.94 135.317   5
   0   0   0    0.00    0.00   0
TITL ks1323 in Pn
REM Pn (#7 in standard setting)
CELL 1.54184  12.136947   7.943078  13.222975  90.0000 115.3860  90.0000
ZERR    4.00   0.000339   0.000186   0.000384   0.0000   0.0034   0.0000
LATT -1
SYMM  x+1/2,-y, z+1/2
SFAC C H N Cl Br
UNIT 36.00 40.00 8.00 4.00 4.00
TREF
HKLF 4
END
;
_shelx_res_checksum     13363
_shelx_res_file
;
TITL ks1323 in P 21/n
CELL  1.54180  12.1369   7.9431  13.2230   90.000  115.386   90.000
ZERR     4.00   0.0003   0.0002   0.0004    0.000    0.003    0.000
LATT   1
SYMM  1/2 - X, 1/2 + Y, 1/2 - Z
SFAC  C    H    BR   CL   N    S
UNIT  36   40   4    4    8    4
MERG   2
FMAP   2
PLAN   10
SIZE     0.093   0.204   0.283
ACTA
BOND   $H
L.S.   4
eqiv $1 -x+3/2, y-1/2, -z+1/2
mpla br1 cl1 c1 c2 c3 c4 c5 c5
mpla n1 c7 s1 n2 c9 c8
htab N1 S1_$1
TEMP    23.00
WGHT    0.042900    0.468200
EXTI    0.004831
FVAR       5.71752
MOLE    1
C1    1    0.858760    0.066102    0.228664    11.00000    0.03772    0.04203 =
         0.03140   -0.00385    0.01291   -0.00381
C2    1    0.856366    0.134390    0.130577    11.00000    0.04360    0.04032 =
         0.03347   -0.00128    0.01283   -0.00089
C3    1    0.960507    0.140471    0.112714    11.00000    0.05699    0.05314 =
         0.04355    0.00133    0.02643   -0.00455
AFIX  43
H3    2    0.958093    0.185073    0.046765    11.00000   -1.20000
AFIX   0
C4    1    1.067492    0.079400    0.194209    11.00000    0.04375    0.06437 =
         0.05257   -0.00776    0.02416   -0.00426
C5    1    1.072556    0.008661    0.292409    11.00000    0.03948    0.05950 =
         0.04204   -0.00496    0.00978    0.00182
AFIX  43
H5    2    1.145545   -0.033441    0.346502    11.00000   -1.20000
AFIX   0
C6    1    0.967631    0.002171    0.307975    11.00000    0.04510    0.04951 =
         0.03266    0.00127    0.01228    0.00038
AFIX  43
H6    2    0.969875   -0.046018    0.372930    11.00000   -1.20000
AFIX   0
C7    1    0.727839    0.117698    0.326032    11.00000    0.04200    0.03745 =
         0.03120    0.00481    0.01277    0.00469
C8    1    0.580065    0.147086    0.404300    11.00000    0.06838    0.07659 =
         0.06111    0.00064    0.04160    0.01105
AFIX 137
H8A   2    0.578600    0.051672    0.448270    11.00000   -1.50000
H8B   2    0.500627    0.197782    0.370986    11.00000   -1.50000
H8C   2    0.638337    0.227765    0.451463    11.00000   -1.50000
AFIX   0
C9    1    0.517583    0.019020    0.216912    11.00000    0.03756    0.06794 =
         0.06035   -0.00563    0.01639    0.00181
AFIX 137
H9A   2    0.503155    0.089018    0.153272    11.00000   -1.50000
H9B   2    0.444258    0.011030    0.227439    11.00000   -1.50000
H9C   2    0.541642   -0.091325    0.204489    11.00000   -1.50000
AFIX   0
BR1   3    0.709761    0.221783    0.019743    11.00000    0.05856    0.05995 =
         0.04035    0.00683    0.00771    0.01302
CL1   4    1.198954    0.088274    0.172699    11.00000    0.05584    0.14320 =
         0.09760   -0.00106    0.04796   -0.00197
N1    5    0.749168    0.053553    0.241104    11.00000    0.03759    0.05955 =
         0.03393   -0.00877    0.01378   -0.00878
AFIX  43
H1    2    0.690110   -0.000101    0.189707    11.00000   -1.20000
AFIX   0
N2    5    0.614413    0.092507    0.316547    11.00000    0.04349    0.05473 =
         0.04507   -0.00081    0.02126    0.00543
S1    6    0.835916    0.223952    0.433658    11.00000    0.05446    0.04468 =
         0.03083   -0.00197    0.00959    0.00002
HKLF 4
REM  ks1323 in P 21/n
REM R1 =  0.0279 for    2078 Fo > 4sig(Fo)  and  0.0304 for all    2245 data
REM    130 parameters refined using      0 restraints
END
WGHT      0.0429      0.4682
REM Highest difference peak  0.334,  deepest hole -0.388,  1-sigma level  0.055
Q1    1   1.1861 -0.0064  0.1734  11.00000  0.05    0.33
Q2    1   1.2342  0.1144  0.2361  11.00000  0.05    0.29
Q3    1   0.7204  0.1368  0.0030  11.00000  0.05    0.26
Q4    1   0.5793  0.2828  0.4104  11.00000  0.05    0.25
Q5    1   0.4575  0.0973  0.1917  11.00000  0.05    0.24
Q6    1   1.0793  0.0821  0.2501  11.00000  0.05    0.22
Q7    1   0.4842  0.0786  0.3832  11.00000  0.05    0.20
Q8    1   0.9080  0.1312  0.1181  11.00000  0.05    0.20
Q9    1   0.6487  0.1205  0.4826  11.00000  0.05    0.20
Q10   1   0.7667  0.2702  0.0475  11.00000  0.05    0.20
;
_shelxl_version_number         .2013
data_New_Global_Publ_Block
_journal_date_recd_electronic     2014-05-09
_journal_date_accepted     2014-05-16
_journal_name_full     'Acta Crystallographica, Section E'
_journal_year     2014
_journal_volume     70
_journal_issue      6
_journal_page_first     o704
_journal_page_last     o704
_journal_paper_category     QO
_journal_paper_doi     10.1107/S1600536814011350
_journal_coeditor_code     CV5457
loop_
    _publ_contact_author_name
    _publ_contact_author_address
    _publ_contact_author_email
    'Gamal A. El-Hiti'
;
Cornea Research Chair
Department of Optometry
College of Applied Medical Sciences
King Saud University
PO Box 10219
Riyadh 11433
Saudi Arabia
;
 gelhiti@ksu.edu.sa
    'Kariuki, Benson M.'
;
School of Chemistry
Cardiff University
Main Building
Park Place
Cardiff CF10 3AT
Wales
;
 kariukib@cardiff.ac.uk
_publ_contact_author_fax     '00966(0)114693536'
_publ_contact_author_phone     '00966(0)114693778'
_publ_section_title
;
1-(2-Bromo-4-chlorophenyl)-3,3-dimethylthiourea
;
loop_
    _publ_author_name
    _publ_author_footnote
    _publ_author_address
    'El-Hiti, Gamal A.' .
;
Cornea Research Chair
Department of Optometry
College of Applied Medical Sciences
King Saud University
PO Box 10219
Riyadh 11433
Saudi Arabia
;
    'Smith, Keith' .
;
School of Chemistry
Cardiff University
Main Building
Park Place
Cardiff CF10 3AT
Wales
;
    'Hegazy, Amany S.' .
;
School of Chemistry
Cardiff University
Main Building
Park Place
Cardiff CF10 3AT
Wales
;
    'Alotaibi, Mohammad Hayal' .
;
Petrochemical Research Institute
King Abdulaziz City for Science and Technology
PO Box 6086
Riyadh 11442
Saudi Arabia
;
    'Kariuki, Benson M.' .
;
School of Chemistry
Cardiff University
Main Building
Park Place
Cardiff CF10 3AT
Wales
;
