# Supplementary material for: 1-(2-Bromo-4-chloro­phen­yl)-3,3-di­methyl­thio­urea
Source: Acta Crystallogr Sect E Struct Rep Online. 2014 May 24;70(Pt 6):o704. doi: 10.1107/S1600536814011350 (PMC4051011; doi:10.1107/S1600536814011350)
Supplement: Supplementary file 2 [file e-70-0o704-Isup2.hkl]

#
# h,k,l, Fc-squared, Fo-squared, sigma(Fo-squared), status flag
#
data_I
_shelx_title ' ks1323 in P 21/n'
_shelx_refln_list_code          4
_shelx_F_calc_maximum      225.61
_exptl_crystal_F_000       584.00
_reflns_d_resolution_high  0.8039

loop_
 _space_group_symop_operation_xyz
 'x, y, z'
 '-x+1/2, y+1/2, -z+1/2'
 '-x, -y, -z'
 'x-1/2, -y-1/2, z-1/2'

_cell_length_a    12.1369
_cell_length_b     7.9431
_cell_length_c    13.2230
_cell_angle_alpha  90.000
_cell_angle_beta  115.386
_cell_angle_gamma  90.000

_shelx_F_squared_multiplier     1.000

loop_
 _refln_index_h
 _refln_index_k
 _refln_index_l
 _refln_F_squared_calc
 _refln_F_squared_meas
 _refln_F_squared_sigma
 _refln_observed_status
   2   0   0      15640.47      14566.27        63.39 o
   4   0   0       2508.45       2465.37        23.11 o
   6   0   0        236.38        229.27         7.28 o
   8   0   0       1107.11       1134.43        17.12 o
  10   0   0        237.57        246.29         9.74 o
  12   0   0        202.15        205.61         7.61 o
   1   1   0       2295.03       2207.15        22.02 o
   2   1   0       1348.78       1162.71        19.41 o
   3   1   0        720.71        707.31        17.23 o
   4   1   0       3061.11       2869.46        38.55 o
   5   1   0         78.04         63.32         3.01 o
   6   1   0       7118.90       7221.81        94.15 o
   7   1   0         13.92         19.05         2.28 o
   8   1   0       6187.27       6608.77        26.33 o
   9   1   0        454.09        461.20         8.95 o
  10   1   0        551.78        549.98        10.02 o
  11   1   0          6.68          4.01         0.92 o
  12   1   0          8.04         10.10         1.44 o
  13   1   0          0.19         -0.15         0.61 o
   0   2   0       1215.15       1144.44        15.17 o
   1   2   0       7041.49       7102.88        99.18 o
   2   2   0      13011.98      12796.18        87.18 o
   3   2   0         98.95         96.51         7.72 o
   4   2   0         18.95         15.26         3.99 o
   5   2   0         18.87         31.98         5.31 o
   6   2   0        552.12        485.11        14.25 o
   7   2   0         89.78        101.27         4.92 o
   8   2   0        461.16        484.24         8.28 o
   9   2   0        311.07        316.48         7.53 o
  10   2   0        156.46        161.12         5.33 o
  11   2   0          1.03          1.48         2.30 o
  12   2   0         49.22         50.58         2.43 o
  13   2   0          0.00          0.37         0.82 o
   1   3   0        157.74        170.52         5.59 o
   2   3   0        519.24        562.66        20.17 o
   3   3   0        229.16        231.62        14.12 o
   4   3   0        420.16        399.90        18.85 o
   5   3   0        166.92        155.43         8.53 o
   6   3   0        483.31        470.55        17.26 o
   7   3   0       1575.61       1649.83        12.04 o
   8   3   0        467.03        428.90         6.61 o
   9   3   0        245.83        240.43         5.26 o
  10   3   0        465.01        428.00         6.92 o
  11   3   0          5.42          2.22         1.69 o
  12   3   0         36.14         31.70         1.51 o
   0   4   0       2926.72       2483.91        34.13 o
   1   4   0       3769.95       3492.01       161.07 o
   2   4   0       1253.51       1181.26        32.67 o
   3   4   0        452.40        430.08        24.76 o
   4   4   0        701.11        748.44        19.80 o
   5   4   0          0.21          1.16         1.98 o
   6   4   0        141.73        141.72         4.34 o
   7   4   0       1043.79       1016.29        11.75 o
   8   4   0         96.01         96.50         2.93 o
   9   4   0        809.91        817.67         8.37 o
  10   4   0         26.37         26.04         1.74 o
  11   4   0         57.29         58.60         3.24 o
  12   4   0          0.03          0.00         0.70 o
   1   5   0          2.03         -0.06         2.77 o
   2   5   0         40.67         32.95         4.80 o
   3   5   0        409.08        412.24        15.93 o
   4   5   0         39.90         31.48         2.74 o
   5   5   0       1335.50       1354.49        12.52 o
   6   5   0        897.29        891.81        10.13 o
   7   5   0        631.13        637.32        10.44 o
   8   5   0        417.30        390.76         6.88 o
   9   5   0        187.69        190.83        10.42 o
  10   5   0        176.00        171.59         4.81 o
  11   5   0          0.02         -0.07         0.99 o
   0   6   0       1375.14       1372.79        50.04 o
   1   6   0       2104.70       2075.66        60.74 o
   2   6   0       1707.57       1794.52        30.08 o
   3   6   0        834.14        903.61        15.46 o
   4   6   0          3.11          2.86         0.91 o
   5   6   0         47.61         48.95         2.78 o
   6   6   0          0.06          0.28         0.99 o
   7   6   0        204.25        230.00         5.16 o
   8   6   0          0.18          0.05         1.10 o
   9   6   0         72.98         81.07         3.43 o
  10   6   0          6.08          5.29         1.45 o
   1   7   0         15.15         48.42         4.73 o
   2   7   0          1.57          2.18         1.10 o
   3   7   0          1.90          4.10         1.35 o
   4   7   0         20.16         24.46         2.38 o
   5   7   0        202.43        218.57         7.37 o
   6   7   0         65.92         73.32         3.63 o
   7   7   0        347.80        346.68        10.38 o
   8   7   0        171.40        171.87         6.71 o
   9   7   0        150.50        140.11         3.31 o
   0   8   0        160.76        190.48         8.82 o
   1   8   0        779.36        833.20        12.80 o
   2   8   0          0.30         13.04         9.59 o
   3   8   0        187.13        188.28         4.31 o
   4   8   0         36.68         40.91         2.04 o
   5   8   0         51.04         57.85         2.92 o
   6   8   0          1.13          0.73         0.84 o
   7   8   0         25.54         27.54         2.44 o
   1   9   0          2.09          2.04         1.02 o
   2   9   0         27.49         23.64         3.51 o
   3   9   0         16.15         11.88         1.27 o
   4   9   0          3.71          2.84         1.33 o
 -13   0   1        138.26        120.23         4.93 o
 -11   0   1         30.12         27.35         3.55 o
  -9   0   1       3185.53       3219.95        33.56 o
  -7   0   1       1747.53       1990.65        36.25 o
  -5   0   1       7851.65       7546.13        30.54 o
  -3   0   1       4872.61       4540.08        35.88 o
  -1   0   1       6737.93       6423.63        30.69 o
   1   0   1       4476.75       4018.24        32.76 o
   3   0   1       7997.05       7655.23        53.94 o
   5   0   1       7200.78       7339.21        34.36 o
   9   0   1        686.10        749.89        16.47 o
  11   0   1          1.67          1.70         1.41 o
  13   0   1         14.69         16.50         1.61 o
 -13   1   1        273.21        276.08         7.58 o
 -12   1   1          5.25          9.24         1.48 o
 -11   1   1        839.42        830.25        11.39 o
 -10   1   1         12.31         16.43         1.53 o
  -9   1   1       1061.82       1046.53        12.84 o
  -8   1   1       1746.89       1926.64        15.75 o
  -7   1   1         50.60         60.57         3.56 o
  -6   1   1       2003.33       2044.39        15.38 o
  -5   1   1       3989.98       4135.84        17.42 o
  -4   1   1         99.02         88.76         3.01 o
  -3   1   1      10559.86      10948.23        42.28 o
  -2   1   1        326.00        320.35         3.67 o
  -1   1   1       5842.19       5725.41        36.26 o
   0   1   1        892.95        872.03        42.20 o
   1   1   1        828.88        731.82        15.74 o
   2   1   1       5066.16       4906.57        49.04 o
   3   1   1       1976.74       1968.55        33.78 o
   4   1   1        548.36        504.66        18.50 o
   5   1   1       1205.08       1190.75        13.71 o
   6   1   1        253.96        298.02         7.68 o
   7   1   1        125.98        130.84         6.41 o
   8   1   1        272.89        298.68         5.37 o
   9   1   1          1.89          1.39         1.10 o
  10   1   1        120.72        125.45         5.95 o
  11   1   1        534.82        502.76        10.04 o
  12   1   1         89.82         94.66         4.88 o
  13   1   1        216.76        193.50         5.08 o
 -13   2   1         20.93         24.29         2.30 o
 -12   2   1         89.70         86.60         3.35 o
 -11   2   1         80.01         75.61         3.61 o
 -10   2   1         39.83         38.03         2.77 o
  -9   2   1        134.88        139.63         4.66 o
  -8   2   1         55.12         68.75         3.17 o
  -7   2   1        784.51        751.73        12.49 o
  -6   2   1       1175.70       1344.32        32.80 o
  -5   2   1       4386.27       4711.94        39.59 o
  -4   2   1       3640.21       3517.69        58.67 o
  -3   2   1      12732.92      12913.04       115.58 o
  -2   2   1       1871.80       1782.81        18.64 o
  -1   2   1       2983.10       2948.59        31.40 o
   0   2   1      25713.18      25798.94       123.91 o
   1   2   1         43.23         72.40         6.39 o
   2   2   1        679.23        647.72        19.81 o
   3   2   1      11503.66      11539.51        98.82 o
   4   2   1       2680.08       2735.17        49.08 o
   5   2   1       6875.11       6967.70        83.12 o
   6   2   1        638.54        616.92        26.90 o
   7   2   1       2321.64       2334.41        18.46 o
   8   2   1        159.67        171.66         4.04 o
   9   2   1       1266.35       1271.13        16.91 o
  10   2   1         13.10         10.24         1.49 o
  11   2   1          0.95          2.56         1.06 o
  12   2   1          0.93          1.62         0.52 o
 -13   3   1        124.62        119.88         8.44 o
 -12   3   1        146.66        151.76         4.17 o
 -11   3   1        679.16        668.04        13.52 o
 -10   3   1        282.30        288.51         5.76 o
  -9   3   1        604.60        602.92         7.17 o
  -8   3   1        421.53        412.31         6.59 o
  -7   3   1         89.04         82.94        10.06 o
  -6   3   1         20.26         19.41         4.59 o
  -5   3   1        647.35        648.88        16.58 o
  -4   3   1        315.44        271.48         9.99 o
  -3   3   1       1764.33       1798.10        46.58 o
  -2   3   1        788.98        765.41        15.98 o
  -1   3   1       3094.42       2828.04        83.10 o
   0   3   1       1485.25       1451.88        13.97 o
   1   3   1       5860.39       6205.14        73.35 o
   2   3   1        158.72        119.18        10.00 o
   3   3   1       4633.65       4518.13        67.54 o
   4   3   1        754.27        811.82        29.70 o
   5   3   1       3184.91       3111.42        61.78 o
   6   3   1         21.25         15.13         3.25 o
   7   3   1        506.38        526.11         8.24 o
   8   3   1          7.27         13.37         4.95 o
   9   3   1        587.71        591.28         9.99 o
  10   3   1         25.83         26.94         2.54 o
  11   3   1        396.46        375.06        11.32 o
  12   3   1        143.55        144.24         4.23 o
 -12   4   1          0.61          0.26         0.66 o
 -11   4   1          4.19          3.33         1.04 o
 -10   4   1          9.63          9.72         1.28 o
  -9   4   1         39.36         42.93         2.03 o
  -8   4   1         13.53         10.83         1.15 o
  -7   4   1         62.55         58.01         4.71 o
  -6   4   1         98.93         94.64         3.56 o
  -5   4   1       2112.15       2069.55       125.90 o
  -4   4   1       1625.73       1636.56        28.32 o
  -3   4   1       5775.21       5923.73        54.33 o
  -2   4   1        447.33        444.68        13.83 o
  -1   4   1       3498.92       3358.60        47.08 o
   0   4   1       1270.16       1329.76        15.56 o
   1   4   1       1813.71       1928.74        40.43 o
   2   4   1       1642.44       1550.26        55.61 o
   3   4   1       1334.65       1311.32        40.70 o
   4   4   1       2300.33       2231.76        35.73 o
   5   4   1       1988.24       1939.53        21.79 o
   6   4   1        871.47        909.76        12.94 o
   7   4   1       1587.83       1566.48        18.32 o
   8   4   1        174.13        175.27         4.48 o
   9   4   1         80.21         76.20         2.58 o
  10   4   1          3.35          3.56         0.74 o
  11   4   1        130.19        119.42        10.61 o
 -11   5   1        114.65        115.35         6.97 o
 -10   5   1        226.24        225.27         6.20 o
  -9   5   1        165.64        166.46         5.52 o
  -8   5   1          2.74          0.95         1.01 o
  -7   5   1        213.36        209.16         6.36 o
  -6   5   1        356.64        365.04         6.15 o
  -5   5   1        526.33        503.89         6.74 o
  -4   5   1        927.33        946.76        15.52 o
  -3   5   1       1655.36       1673.78        32.32 o
  -2   5   1       1759.44       1734.66        40.89 o
  -1   5   1        417.15        421.45        17.03 o
   0   5   1        317.40        316.43        21.41 o
   1   5   1        208.55        233.66        19.26 o
   2   5   1        270.82        251.98        32.60 o
   3   5   1        286.71        280.64        13.41 o
   4   5   1        255.16        238.44         5.74 o
   5   5   1        719.76        736.55        15.07 o
   6   5   1         27.65         28.66         2.57 o
   7   5   1         97.08         89.08         4.25 o
   8   5   1         42.91         49.02         2.52 o
   9   5   1         12.14         13.05         1.82 o
  10   5   1        274.28        292.12         9.11 o
  11   5   1         65.46         63.58         3.18 o
 -10   6   1         14.59         11.84         1.92 o
  -9   6   1         27.70         21.63         2.02 o
  -8   6   1         32.90         34.25         2.64 o
  -7   6   1        269.24        266.09         5.52 o
  -6   6   1        424.81        433.35         7.22 o
  -5   6   1         30.18         27.98         1.98 o
  -4   6   1       1431.49       1465.73        11.93 o
  -3   6   1        340.56        388.65         7.60 o
  -2   6   1       1776.74       1878.86        22.25 o
  -1   6   1        197.26        202.37        13.66 o
   0   6   1         74.02         49.39         7.17 o
   1   6   1          2.52        150.37        88.48 o
   2   6   1       1015.26       1098.79        22.83 o
   3   6   1        207.62        201.16         6.26 o
   4   6   1       1156.82       1188.23        15.14 o
   5   6   1        463.73        492.93        10.05 o
   6   6   1        698.03        714.38         9.33 o
   7   6   1          3.34          2.91         1.28 o
   8   6   1         41.99         40.36         2.67 o
   9   6   1          4.14          2.32         0.98 o
  10   6   1          3.30          1.33         0.97 o
  -9   7   1         15.81         14.96         1.35 o
  -8   7   1        101.00        106.28         5.56 o
  -7   7   1          5.16          5.31         1.27 o
  -6   7   1         30.07         35.27         2.63 o
  -5   7   1        137.14        142.96         5.52 o
  -4   7   1        513.82        545.82        11.89 o
  -3   7   1         43.27         51.75         3.19 o
  -2   7   1        367.94        392.83         9.24 o
  -1   7   1          9.22         10.59         2.48 o
   0   7   1        267.60        294.29        10.98 o
   1   7   1          0.08          2.21         2.01 o
   2   7   1        314.53        308.59         7.14 o
   3   7   1         74.37         72.48         3.67 o
   4   7   1        264.95        264.23         6.98 o
   5   7   1         32.42         30.30         2.55 o
   6   7   1        275.79        259.82         6.53 o
   7   7   1         81.79         75.02         4.81 o
   8   7   1         15.12         13.22         2.11 o
   9   7   1         24.29         25.61         2.11 o
  -8   8   1          1.88          1.01         0.87 o
  -7   8   1          3.46          2.57         1.27 o
  -6   8   1        146.00        147.11         6.90 o
  -5   8   1         19.67         23.98         4.15 o
  -4   8   1        301.61        318.63        10.60 o
  -3   8   1          1.37          1.06         0.84 o
  -2   8   1        790.00        856.81        21.15 o
  -1   8   1         12.10         10.03         1.91 o
   0   8   1         59.13         63.43         3.72 o
   1   8   1          5.29          2.67         2.06 o
   2   8   1        175.77        204.47         9.00 o
   3   8   1          0.55          0.35         1.01 o
   4   8   1        591.81        628.00        40.37 o
   5   8   1          1.30          2.31         1.06 o
   6   8   1        278.08        270.48         7.52 o
   7   8   1         30.37         23.05         2.13 o
  -5   9   1          0.70          0.20         0.92 o
  -4   9   1         76.09         71.35         3.99 o
  -3   9   1          0.08          1.50         0.76 o
  -2   9   1         51.23         49.08         4.69 o
  -1   9   1          1.67          3.40         1.15 o
   0   9   1         15.93         20.03         1.86 o
   1   9   1          0.00          1.14         1.01 o
   2   9   1         69.22         72.91         3.72 o
   3   9   1          3.43          4.19         1.38 o
   4   9   1         84.17         83.11         4.07 o
 -12   0   2          0.54          0.37         1.34 o
 -10   0   2         87.72         95.73         6.09 o
  -8   0   2        839.47        903.93        26.47 o
  -6   0   2       6605.68       6856.29        38.20 o
  -4   0   2       6536.30       6256.59        39.76 o
  -2   0   2       7986.88       7674.65        45.78 o
   0   0   2         93.62        100.67         5.15 o
   2   0   2      11642.09      10869.97        67.63 o
   4   0   2       6008.80       5829.94        29.68 o
   6   0   2        450.39        459.30        11.17 o
   8   0   2        668.00        679.58        14.94 o
  10   0   2        538.10        555.86        14.05 o
  12   0   2        228.72        221.97         6.56 o
 -14   1   2         83.61         90.87         3.37 o
 -13   1   2          0.12         -0.64         0.92 o
 -12   1   2        147.03        159.70         5.00 o
 -11   1   2         90.14         84.02         4.01 o
 -10   1   2         99.65         98.80         3.68 o
  -9   1   2        135.22        148.91         3.75 o
  -8   1   2       1224.37       1250.59        16.23 o
  -7   1   2       1106.79       1035.37        16.11 o
  -6   1   2       2964.87       2789.54        21.10 o
  -5   1   2         10.33          9.99         1.81 o
  -4   1   2       6768.53       6750.83        37.20 o
  -3   1   2        565.76        587.82        13.04 o
  -2   1   2        488.81        391.64        14.60 o
  -1   1   2        175.11        140.34         4.23 o
   0   1   2        256.44        251.90         9.44 o
   1   1   2       4957.63       4829.07        50.12 o
   2   1   2          0.47          1.59         2.46 o
   3   1   2       1277.75       1309.53        31.00 o
   4   1   2        192.54        201.03        13.33 o
   5   1   2        270.66        278.74         7.18 o
   6   1   2       1746.52       1842.23        20.46 o
   7   1   2        336.56        359.00         5.61 o
   8   1   2       2028.67       2050.38        15.09 o
   9   1   2        198.97        201.76         6.01 o
  10   1   2        707.75        670.49        15.71 o
  11   1   2         11.33         14.27         1.53 o
  12   1   2        158.69        135.87         4.05 o
 -14   2   2        112.55        106.89         3.40 o
 -13   2   2         81.31         79.88         4.27 o
 -12   2   2        224.19        220.12         5.45 o
 -11   2   2         17.31         17.07         1.95 o
 -10   2   2         55.41         54.93         3.24 o
  -9   2   2        605.86        584.48         7.66 o
  -8   2   2        384.63        381.81         6.01 o
  -7   2   2        223.46        271.55         9.90 o
  -6   2   2          7.30         28.18         5.02 o
  -5   2   2         81.98         84.26         4.67 o
  -4   2   2         97.04        127.15        35.61 o
  -3   2   2       1207.49       1234.06        16.29 o
  -2   2   2       3052.58       2899.74        36.74 o
  -1   2   2       9797.39       9563.26       280.62 o
   0   2   2      50901.54      52876.55       210.06 o
   1   2   2        572.87        541.65        18.45 o
   2   2   2      11089.66      10343.92        95.72 o
   3   2   2         40.27         52.64         7.32 o
   4   2   2       4770.48       5091.49        74.02 o
   5   2   2         10.50         11.08         4.04 o
   6   2   2        101.82        106.64         5.07 o
   7   2   2       1146.75       1122.18         9.94 o
   8   2   2        220.12        233.23         5.00 o
   9   2   2        676.57        703.95        14.19 o
  10   2   2        207.18        220.54         8.57 o
  11   2   2        115.61        117.95         2.63 o
  12   2   2          9.16          6.59         0.78 o
 -13   3   2         70.11         69.75         3.53 o
 -12   3   2         33.99         30.48         2.12 o
 -11   3   2        101.64         95.74         4.05 o
 -10   3   2        181.74        169.81         4.48 o
  -9   3   2        509.34        514.08         6.55 o
  -8   3   2       4430.14       4563.38        18.96 o
  -7   3   2        161.03        146.85         7.52 o
  -6   3   2       9528.05       9895.76       103.26 o
  -5   3   2       1679.20       1666.03        25.69 o
  -4   3   2       2607.01       2555.52       105.13 o
  -3   3   2        293.11        287.48         9.71 o
  -2   3   2        762.30        695.03        20.86 o
  -1   3   2        242.40        238.02         8.33 o
   0   3   2       1407.08       1391.67        18.74 o
   1   3   2         24.96         13.90         4.14 o
   2   3   2        867.57        745.78        27.44 o
   3   3   2        247.37        234.98        16.50 o
   4   3   2        464.40        373.63        21.89 o
   5   3   2        571.80        574.85        27.84 o
   6   3   2        802.82        838.85        10.11 o
   7   3   2        490.05        500.70         7.07 o
   8   3   2       1107.30       1120.66        14.97 o
   9   3   2         91.97        103.19         3.45 o
  10   3   2        548.52        520.97         7.81 o
  11   3   2         11.76         13.19         1.40 o
 -12   4   2        149.69        141.33         5.27 o
 -11   4   2         17.42         16.97         1.76 o
 -10   4   2        348.05        350.16         5.29 o
  -9   4   2          2.39          1.56         0.82 o
  -8   4   2          0.26          4.04         3.01 o
  -7   4   2        143.42        145.02         3.73 o
  -6   4   2        111.24        104.58         6.15 o
  -5   4   2        512.51        512.57        16.33 o
  -4   4   2          2.69         -1.35         1.95 o
  -3   4   2         80.32         66.13         5.70 o
  -2   4   2       1499.21       1461.60        43.02 o
  -1   4   2       2628.28       2493.74        52.77 o
   0   4   2       3982.78       4098.10        86.13 o
   1   4   2       6013.80       5610.38        82.01 o
   2   4   2      11077.08      10397.53       123.33 o
   3   4   2       3449.26       3292.00        70.74 o
   4   4   2        461.43        424.81        16.03 o
   5   4   2        107.03        115.38         3.89 o
   6   4   2          2.52          4.39         2.86 o
   7   4   2          0.10          2.76         1.32 o
   8   4   2        238.09        239.39         4.40 o
   9   4   2          1.54          1.87         0.76 o
  10   4   2          3.49          4.39         0.87 o
  11   4   2         45.19         44.70         2.89 o
 -11   5   2         12.25         15.75         1.99 o
 -10   5   2         43.20         43.45         2.56 o
  -9   5   2         22.48         16.09         1.55 o
  -8   5   2        295.31        308.65         6.65 o
  -7   5   2       1246.60       1288.18        15.44 o
  -6   5   2       1105.18       1154.64        10.69 o
  -5   5   2       1124.98       1189.73        15.01 o
  -4   5   2       1230.96       1325.56        14.64 o
  -3   5   2        535.19        511.44        14.47 o
  -2   5   2        136.61        141.51         7.44 o
  -1   5   2        401.36        457.12        25.94 o
   0   5   2          0.24         17.20         5.70 o
   1   5   2         30.94         25.47         7.12 o
   2   5   2         22.39         21.89         3.97 o
   3   5   2         16.74         19.90         1.72 o
   4   5   2          6.12          7.34         2.71 o
   5   5   2         30.22         29.61         2.38 o
   6   5   2          6.98          6.53         1.31 o
   7   5   2        398.37        403.30         7.02 o
   8   5   2        264.10        248.19         6.68 o
   9   5   2        597.20        608.18         9.49 o
  10   5   2        353.86        333.92         5.92 o
 -11   6   2         80.51         69.99         5.28 o
 -10   6   2         17.53         12.24         2.04 o
  -9   6   2        151.58        157.72         7.13 o
  -8   6   2         19.46         21.91         3.25 o
  -7   6   2        164.67        180.32         5.86 o
  -6   6   2        143.41        152.38         4.28 o
  -5   6   2        242.87        276.34         7.03 o
  -4   6   2         25.34         27.79         2.16 o
  -3   6   2          0.04         -0.41         2.76 o
  -2   6   2         19.28         16.15         1.95 o
  -1   6   2        453.46        377.92         9.44 o
   0   6   2        320.64        301.62        11.13 o
   1   6   2       3258.17       3432.89        81.59 o
   2   6   2        548.23        549.02         9.25 o
   3   6   2       1382.40       1455.09        15.83 o
   4   6   2        483.30        487.45         9.58 o
   5   6   2         66.26         70.61         3.22 o
   6   6   2         33.54         30.20         2.52 o
   7   6   2         94.14         89.52         3.97 o
   8   6   2          2.33          2.79         1.19 o
   9   6   2        209.26        211.91         4.67 o
 -10   7   2          6.53          3.59         0.72 o
  -9   7   2         93.26         84.97         2.99 o
  -8   7   2         10.84          7.07         1.34 o
  -7   7   2        528.88        491.56         8.27 o
  -6   7   2         84.83         88.55         3.14 o
  -5   7   2        940.70        971.72        10.27 o
  -4   7   2          3.07          2.82         0.94 o
  -3   7   2        492.63        517.98        15.02 o
  -2   7   2         28.31         20.94         1.98 o
  -1   7   2         18.48         12.50         2.55 o
   0   7   2          6.77          3.48         1.87 o
   1   7   2         78.05         66.09         5.36 o
   2   7   2         17.44         22.79         2.20 o
   3   7   2         11.51         11.82         1.79 o
   4   7   2         15.16         18.58         2.18 o
   5   7   2         75.79         76.43         3.76 o
   6   7   2         11.91         11.74         2.35 o
   7   7   2         94.64         99.39         5.18 o
   8   7   2         41.77         35.34         2.85 o
  -8   8   2         26.59         23.15         2.13 o
  -7   8   2         49.85         52.52         3.49 o
  -6   8   2         11.50          9.32         1.34 o
  -5   8   2         24.18         23.17         1.97 o
  -4   8   2          5.35          4.74         1.24 o
  -3   8   2         29.42         28.26         1.77 o
  -2   8   2         91.41         89.72         4.10 o
  -1   8   2        408.12        440.79        13.30 o
   0   8   2         24.28         28.23         3.61 o
   1   8   2        882.34        964.90        18.94 o
   2   8   2         34.04         41.53         4.36 o
   3   8   2        535.22        556.18        17.06 o
   4   8   2          3.51          4.50         1.18 o
   5   8   2         36.78         37.58         3.00 o
   6   8   2          6.56          8.65         1.52 o
  -5   9   2        147.14        138.45         4.57 o
  -4   9   2         10.37          7.20         1.61 o
  -3   9   2          0.87          1.89         0.77 o
  -2   9   2          6.62          5.73         1.11 o
  -1   9   2         18.96         19.08         1.74 o
   0   9   2          2.24          2.34         1.05 o
   1   9   2         18.78         21.47         1.81 o
   2   9   2          0.05          0.76         0.81 o
   3   9   2          0.45         -1.13         1.13 o
   4   9   2          2.40          1.90         0.90 o
 -13   0   3        163.78        152.16         6.26 o
 -11   0   3        206.07        201.77         8.84 o
  -9   0   3         27.39         33.69         3.67 o
  -7   0   3       1483.67       1369.14        30.15 o
  -5   0   3       7395.80       7395.13        61.17 o
  -3   0   3      21205.29      22016.77        99.20 o
  -1   0   3      19862.81      21178.85        89.14 o
   1   0   3        258.51        264.21        11.69 o
   3   0   3      20314.43      20831.67        84.60 o
   5   0   3       7211.11       6859.94        52.14 o
   7   0   3       5814.45       6269.54        43.60 o
   9   0   3       1798.74       1876.20        25.91 o
  11   0   3         18.64         17.14         2.35 o
 -14   1   3         21.25         25.39         2.05 o
 -13   1   3        176.06        177.88         9.05 o
 -12   1   3          0.17          1.55         1.14 o
 -11   1   3       1114.06       1113.28        24.15 o
 -10   1   3          9.20          5.36         2.09 o
  -9   1   3       4156.79       4135.68        40.51 o
  -8   1   3        114.81        137.72         5.23 o
  -7   1   3       2039.61       1964.67        18.16 o
  -6   1   3       1245.27       1412.46        22.85 o
  -5   1   3       1411.22       1573.67         9.09 o
  -4   1   3        231.33        231.14         2.34 o
  -3   1   3       9303.79       9458.54        53.45 o
  -2   1   3          3.62          4.18         1.18 o
  -1   1   3      17613.76      18359.02        65.70 o
   0   1   3        236.96        241.78        10.96 o
   1   1   3      10154.96       9970.65        85.65 o
   2   1   3        467.13        460.90        18.79 o
   3   1   3       3450.87       3361.08        56.59 o
   4   1   3         56.62         77.81         4.57 o
   5   1   3       1578.07       1596.46        24.79 o
   6   1   3         69.32         71.87         9.40 o
   7   1   3        796.97        815.86         9.11 o
   8   1   3         43.56         38.79         2.66 o
   9   1   3         38.29         50.52         3.10 o
  10   1   3          0.40          1.08         1.00 o
  11   1   3        308.49        302.74         5.06 o
  12   1   3          1.77          3.34         0.98 o
 -14   2   3         14.02         15.09         1.57 o
 -13   2   3         49.81         41.38         3.34 o
 -12   2   3         36.55         32.10         2.26 o
 -11   2   3         52.19         55.30         3.19 o
 -10   2   3        162.92        155.55         5.31 o
  -9   2   3        678.01        668.06         8.01 o
  -8   2   3        162.71        149.35         4.31 o
  -7   2   3        221.92        239.79        11.59 o
  -6   2   3        602.29        682.06         6.78 o
  -5   2   3       2390.43       2349.65        20.31 o
  -4   2   3          6.07          7.78         1.23 o
  -3   2   3       3284.58       3037.72        26.13 o
  -2   2   3        312.97        297.30         8.42 o
  -1   2   3      19088.81      18684.36        72.51 o
   0   2   3        417.38        375.04        15.63 o
   1   2   3       1598.64       1610.14        35.79 o
   2   2   3       1271.69       1324.68        35.28 o
   3   2   3         26.13         72.54         9.40 o
   4   2   3        291.53        252.71        17.62 o
   5   2   3       4118.73       4252.86        76.04 o
   6   2   3         86.93        107.44         3.14 o
   7   2   3       1871.90       1824.71        17.15 o
   8   2   3        176.55        175.55         8.40 o
   9   2   3         27.96         33.89         3.63 o
  10   2   3         94.98         92.93         3.10 o
  11   2   3         34.21         32.54         1.91 o
 -13   3   3          0.52          0.30         1.07 o
 -12   3   3          9.93         12.64         1.55 o
 -11   3   3        144.38        148.37         5.02 o
 -10   3   3        236.88        238.74         5.26 o
  -9   3   3        428.40        401.90         5.73 o
  -8   3   3        632.86        608.81         8.69 o
  -7   3   3        327.54        359.91        27.90 o
  -6   3   3         43.23         29.75         5.96 o
  -5   3   3         20.36         22.97         9.43 o
  -4   3   3       1082.17       1161.12        20.22 o
  -3   3   3       2977.24       3020.67        57.59 o
  -2   3   3       2835.23       3017.47        76.04 o
  -1   3   3       1032.54       1022.37        43.22 o
   0   3   3        552.36        455.34        19.38 o
   1   3   3         38.74         33.18         6.58 o
   2   3   3       1050.90        996.34        33.96 o
   3   3   3        426.73        397.98        22.82 o
   4   3   3        154.24        136.85        14.22 o
   5   3   3        675.88        643.08        18.27 o
   6   3   3        156.06        163.45         4.74 o
   7   3   3        325.58        307.29         6.87 o
   8   3   3        131.75        121.37         3.82 o
   9   3   3        263.15        258.12         5.20 o
  10   3   3        172.67        178.94         4.84 o
  11   3   3         15.96         13.89         1.22 o
 -13   4   3          1.22          0.23         0.70 o
 -12   4   3          0.36          0.66         1.21 o
 -11   4   3         28.45         24.28         2.09 o
 -10   4   3         14.58         17.79         1.35 o
  -9   4   3          1.93          1.55         0.91 o
  -8   4   3        176.15        173.57         3.84 o
  -7   4   3        160.43        148.40         4.57 o
  -6   4   3       1581.71       1600.27        20.00 o
  -5   4   3         67.97         60.02         5.47 o
  -4   4   3       1802.89       1782.72        27.53 o
  -3   4   3       1914.84       1978.01        26.46 o
  -2   4   3       2942.30       3134.72       189.87 o
  -1   4   3         70.09         56.30         4.93 o
   0   4   3       4732.45       4457.24        71.77 o
   1   4   3       2563.49       2489.24        57.96 o
   2   4   3         66.19         52.70         9.86 o
   3   4   3         58.01         49.70         9.29 o
   4   4   3       1417.18       1388.01        14.08 o
   5   4   3       1367.21       1327.46        18.46 o
   6   4   3       1663.26       1645.22        12.46 o
   7   4   3        394.14        382.72         5.52 o
   8   4   3        176.41        192.99         3.90 o
   9   4   3        264.45        234.38         4.68 o
  10   4   3         10.82         10.00         1.45 o
  11   4   3          2.64          3.84         0.86 o
 -11   5   3        333.77        305.51         5.49 o
 -10   5   3        459.03        456.23         9.72 o
  -9   5   3        272.42        281.33         5.58 o
  -8   5   3       1459.77       1503.92        13.09 o
  -7   5   3        110.08        107.56         4.95 o
  -6   5   3        211.04        208.91         5.67 o
  -5   5   3         44.88         44.27         2.39 o
  -4   5   3        460.62        447.49         8.57 o
  -3   5   3        339.29        320.00        15.68 o
  -2   5   3        919.94        949.26        58.90 o
  -1   5   3        664.75        622.18        29.80 o
   0   5   3       2174.50       2130.03        57.62 o
   1   5   3        856.49        848.71        38.71 o
   2   5   3        327.50        337.70         7.82 o
   3   5   3        217.93        208.71         5.26 o
   4   5   3        293.68        295.62         6.85 o
   5   5   3        181.39        180.67         6.03 o
   6   5   3         75.88         74.01         5.50 o
   7   5   3         69.52         74.34         3.06 o
   8   5   3         23.01         22.63         2.19 o
   9   5   3          3.43          3.82         1.11 o
  10   5   3          3.99          4.45         1.16 o
 -11   6   3          4.92          4.08         0.80 o
 -10   6   3         40.03         42.56         3.44 o
  -9   6   3         53.62         56.87         4.46 o
  -8   6   3          5.47          4.83         2.02 o
  -7   6   3         43.91         48.37         4.65 o
  -6   6   3         66.19         70.65         3.56 o
  -5   6   3        175.81        198.12         5.94 o
  -4   6   3        593.97        665.16        16.05 o
  -3   6   3        668.73        667.42        15.53 o
  -2   6   3       1081.87       1132.91        18.66 o
  -1   6   3        835.37        797.27        13.53 o
   0   6   3        101.85        104.19         5.59 o
   1   6   3         78.26         73.84         3.31 o
   2   6   3          9.59         10.71         1.67 o
   3   6   3         18.60         19.07         2.18 o
   4   6   3        837.92        840.41        12.68 o
   5   6   3        205.49        191.62         4.87 o
   6   6   3        817.83        840.98        38.57 o
   7   6   3        369.64        338.37         9.63 o
   8   6   3        306.88        308.75         6.13 o
   9   6   3         60.54         57.51         2.17 o
 -10   7   3        280.42        272.67         4.38 o
  -9   7   3         21.30         23.51         1.75 o
  -8   7   3         55.33         57.53         2.88 o
  -7   7   3          0.13         -1.16         1.37 o
  -6   7   3         39.81         51.40         3.38 o
  -5   7   3         47.29         48.38         2.41 o
  -4   7   3         73.64         66.14         3.62 o
  -3   7   3        229.17        240.11         6.01 o
  -2   7   3        428.49        438.77        14.38 o
  -1   7   3        308.85        328.37        10.75 o
   0   7   3        222.28        227.85         9.34 o
   1   7   3         93.31        115.67         6.98 o
   2   7   3        235.86        270.48         6.73 o
   3   7   3          4.84          4.90         1.47 o
   4   7   3         49.14         50.88         3.12 o
   5   7   3        144.52        143.48         6.70 o
   6   7   3         12.80         15.16         2.43 o
   7   7   3         90.02         78.91         4.37 o
   8   7   3          7.38          5.88         1.23 o
  -8   8   3         20.38         16.97         1.94 o
  -7   8   3          8.02          9.28         1.79 o
  -6   8   3          4.92          3.19         0.99 o
  -5   8   3          0.50          1.95         0.99 o
  -4   8   3        316.12        330.96        13.58 o
  -3   8   3         21.04         30.59         1.77 o
  -2   8   3        525.21        561.93        28.24 o
  -1   8   3         52.85         56.36         4.49 o
   0   8   3        218.02        238.63         9.11 o
   1   8   3        154.31        162.72         7.63 o
   2   8   3          0.00         10.60         2.58 o
   3   8   3          7.71          9.60         1.36 o
   4   8   3        213.23        215.99         6.80 o
   5   8   3         12.78         12.02         1.25 o
   6   8   3        258.02        252.69         6.11 o
  -5   9   3         15.97         12.58         1.53 o
  -4   9   3        128.15        112.93         4.77 o
  -3   9   3         32.98         33.71         3.01 o
  -2   9   3        286.93        280.74        12.72 o
  -1   9   3          0.05          0.86         0.90 o
   0   9   3        224.91        221.61         5.10 o
   1   9   3         29.06         24.64         1.81 o
   2   9   3          6.05          6.23         1.02 o
   3   9   3         11.08          8.80         0.96 o
 -14   0   4        261.12        243.68         6.08 o
 -12   0   4        535.96        552.54        13.89 o
 -10   0   4        276.11        263.10         9.87 o
  -8   0   4         14.06          9.21         3.03 o
  -6   0   4       2725.01       3123.33        43.30 o
  -4   0   4         64.04         44.58         5.30 o
  -2   0   4       1346.45       1308.09        41.90 o
   0   0   4       5638.53       5413.83        45.66 o
   2   0   4      13010.91      13164.65        81.71 o
   4   0   4       8786.27       8885.84        49.64 o
   6   0   4         29.57         19.96         2.56 o
   8   0   4          1.89          0.31         1.59 o
  10   0   4        150.13        172.13         6.71 o
 -14   1   4         17.47         18.09         1.92 o
 -13   1   4        198.38        200.10         6.40 o
 -12   1   4        139.14        136.21         4.78 o
 -11   1   4        466.14        433.81         9.65 o
 -10   1   4         17.92         22.03         2.27 o
  -9   1   4        141.60        143.05         4.48 o
  -8   1   4       1427.06       1447.52        37.45 o
  -7   1   4         30.28         43.99         3.65 o
  -6   1   4       7942.97       7946.12        34.78 o
  -5   1   4       2948.80       3082.09        17.69 o
  -4   1   4      10743.31      10711.59        97.75 o
  -3   1   4        971.26        903.52        12.73 o
  -2   1   4       3247.29       3274.13        32.38 o
  -1   1   4       2630.69       2650.29        37.43 o
   0   1   4        210.36        227.38        12.17 o
   1   1   4        471.61        518.47        20.12 o
   2   1   4        639.12        585.59        23.60 o
   3   1   4         37.90         25.57         6.00 o
   4   1   4        210.16        206.23         6.31 o
   5   1   4        180.61        183.52         6.59 o
   6   1   4        264.66        271.97         4.34 o
   7   1   4         53.53         49.09         2.39 o
   8   1   4        197.13        212.72         8.64 o
   9   1   4         80.90         88.24         4.18 o
  10   1   4        539.85        516.70        17.51 o
  11   1   4         63.38         64.44         1.75 o
 -14   2   4         77.13         74.90         3.46 o
 -13   2   4          5.68          4.34         1.70 o
 -12   2   4        215.38        291.64        10.02 o
 -11   2   4        123.21        133.05         4.78 o
 -10   2   4        881.19        916.10        12.49 o
  -9   2   4        441.36        431.52         6.29 o
  -8   2   4        342.83        329.30         8.04 o
  -7   2   4        552.22        544.87         9.64 o
  -6   2   4       2996.20       3155.41        22.18 o
  -5   2   4       1132.76       1069.59        10.32 o
  -4   2   4       1392.30       1344.49        38.90 o
  -3   2   4        327.49        356.16        14.90 o
  -2   2   4        411.35        334.90        10.49 o
  -1   2   4          1.12          1.13         2.71 o
   0   2   4       1404.74       1348.78        32.46 o
   1   2   4       3065.93       3093.83        54.63 o
   2   2   4      10934.93      10721.56       114.94 o
   3   2   4       6623.72       6827.83        94.93 o
   4   2   4       5353.31       5609.58        90.55 o
   5   2   4        461.02        449.45         9.05 o
   6   2   4       1125.25       1083.70        10.39 o
   7   2   4         43.66         38.98         2.29 o
   8   2   4        336.61        339.09         5.17 o
   9   2   4         17.13         14.98         1.62 o
  10   2   4        230.36        221.30        16.67 o
  11   2   4         16.34         18.15         1.23 o
 -14   3   4        158.47        152.51         4.15 o
 -13   3   4         67.77         66.67         2.46 o
 -12   3   4        163.31        168.79         7.23 o
 -11   3   4          5.61          6.38         1.41 o
 -10   3   4         80.82         74.02         4.50 o
  -9   3   4         24.76         22.56         1.42 o
  -8   3   4        106.99        110.20         3.32 o
  -7   3   4        453.12        454.36         9.13 o
  -6   3   4       3068.78       2831.21        70.29 o
  -5   3   4       1712.94       1833.88        95.83 o
  -4   3   4       9324.43      10179.75        83.85 o
  -3   3   4       2723.91       2730.18        31.53 o
  -2   3   4       3734.95       3327.83        35.60 o
  -1   3   4        943.54       1019.87        26.01 o
   0   3   4        622.34        624.76        25.02 o
   1   3   4          4.79         20.18         5.43 o
   2   3   4        146.76        102.84        12.13 o
   3   3   4        274.83        253.29        19.70 o
   4   3   4        201.67        189.90        17.79 o
   5   3   4         54.74         54.10         2.55 o
   6   3   4        326.39        341.04         5.09 o
   7   3   4         60.33         71.17         3.11 o
   8   3   4        846.73        829.62        13.19 o
   9   3   4         63.77         70.73         3.23 o
  10   3   4        343.06        310.15         6.39 o
 -13   4   4         86.64         74.50         2.26 o
 -12   4   4        175.13        168.54         6.32 o
 -11   4   4         97.85         89.28         5.31 o
 -10   4   4         38.73         36.76         1.78 o
  -9   4   4        181.01        180.32         3.85 o
  -8   4   4        192.77        202.14         4.57 o
  -7   4   4          4.81          4.08         0.97 o
  -6   4   4        224.96        207.70         5.17 o
  -5   4   4        249.33        269.73        11.49 o
  -4   4   4         36.66         39.07         3.58 o
  -3   4   4         65.47         86.99        15.04 o
  -2   4   4          8.78         18.86        11.23 o
  -1   4   4        312.37        282.80        18.04 o
   0   4   4       5134.17       5139.49        83.41 o
   1   4   4        195.34        176.23        16.54 o
   2   4   4       3227.65       2934.82        70.23 o
   3   4   4        827.93        819.80        11.15 o
   4   4   4       2326.00       2291.26        25.55 o
   5   4   4        391.78        386.71         7.24 o
   6   4   4        402.28        388.08         7.20 o
   7   4   4         79.16         74.14         2.95 o
   8   4   4          0.91          0.47         1.07 o
   9   4   4        318.85        316.50         5.77 o
  10   4   4        179.86        192.18         5.88 o
 -12   5   4         19.53         23.18         2.16 o
 -11   5   4         22.85         23.01         1.67 o
 -10   5   4         30.55         32.51         2.29 o
  -9   5   4        161.39        164.40         7.76 o
  -8   5   4        499.79        502.57        13.75 o
  -7   5   4        301.68        285.42        10.28 o
  -6   5   4       1403.68       1417.93        75.32 o
  -5   5   4       1408.64       1348.27        24.60 o
  -4   5   4        582.31        567.40        10.99 o
  -3   5   4       1138.59       1149.79        35.08 o
  -2   5   4         55.99         46.99         8.09 o
  -1   5   4         64.81         52.18         9.40 o
   0   5   4         95.58         82.61         4.59 o
   1   5   4        540.14        517.38         9.73 o
   2   5   4          2.03         -0.57         2.52 o
   3   5   4         96.40         87.59         3.58 o
   4   5   4         13.20         11.34         2.20 o
   5   5   4        192.79        208.14         7.72 o
   6   5   4         33.57         26.35         3.59 o
   7   5   4        152.45        156.52         5.25 o
   8   5   4        227.27        207.38         5.50 o
   9   5   4         63.38         65.57         2.60 o
 -11   6   4         22.49         16.14         1.31 o
 -10   6   4         34.13         33.61         2.21 o
  -9   6   4         30.00         33.85         3.61 o
  -8   6   4         60.13         64.26         5.14 o
  -7   6   4         29.02         27.39         3.67 o
  -6   6   4         44.99         42.57         2.93 o
  -5   6   4         16.56         15.15         1.53 o
  -4   6   4         16.82         22.16         5.24 o
  -3   6   4         21.81         22.94         2.21 o
  -2   6   4          0.08          1.64         0.81 o
  -1   6   4        848.27        788.92        50.52 o
   0   6   4        304.19        296.22        12.38 o
   1   6   4       2139.84       2135.80        42.73 o
   2   6   4        770.25        763.06        11.45 o
   3   6   4       1378.40       1404.18        16.13 o
   4   6   4        279.60        287.25         7.47 o
   5   6   4        313.43        316.75        10.10 o
   6   6   4         57.48         58.11         3.92 o
   7   6   4          4.54          6.21         1.26 o
   8   6   4          0.06          0.44         0.72 o
 -10   7   4          3.06          2.83         0.73 o
  -9   7   4         16.37         16.35         1.54 o
  -8   7   4        114.31        120.55         4.10 o
  -7   7   4        731.57        763.21        10.65 o
  -6   7   4        101.28         96.76         3.21 o
  -5   7   4        900.23        941.35        17.50 o
  -4   7   4        138.49        152.73         5.26 o
  -3   7   4        307.98        283.47        11.85 o
  -2   7   4         53.04         54.23         2.89 o
  -1   7   4          9.47          8.03         2.31 o
   0   7   4         17.20         22.14         3.29 o
   1   7   4          0.12          3.81         2.25 o
   2   7   4          1.95          2.64         1.20 o
   3   7   4        100.77        104.08         5.77 o
   4   7   4         10.16         13.04         2.43 o
   5   7   4         34.22         31.51         2.21 o
   6   7   4         22.02         23.53         2.64 o
   7   7   4        135.02        129.39         4.89 o
  -8   8   4         34.41         32.59         2.53 o
  -7   8   4         51.53         56.82         3.59 o
  -6   8   4          0.80          0.94         0.82 o
  -5   8   4         43.38         46.77         3.87 o
  -4   8   4          0.00          1.05         0.93 o
  -3   8   4         79.36         91.48         5.93 o
  -2   8   4         23.13         21.30         2.58 o
  -1   8   4          5.77          5.04         1.80 o
   0   8   4         42.35         35.54         3.60 o
   1   8   4        861.42        888.48        16.79 o
   2   8   4          3.12          5.83         2.15 o
   3   8   4        507.88        520.21         9.87 o
   4   8   4         68.57         67.06         2.63 o
   5   8   4        127.13        123.51         4.33 o
  -4   9   4          3.92          5.17         1.33 o
  -3   9   4        226.38        244.91         7.10 o
  -2   9   4         17.67         16.68         1.08 o
  -1   9   4         42.67         52.25         2.33 o
   0   9   4          2.65          2.96         0.91 o
   1   9   4          3.27          1.73         0.76 o
   2   9   4          0.34         -0.11         0.68 o
 -13   0   5          3.44          7.52         1.86 o
 -11   0   5          0.13          0.84         1.59 o
  -9   0   5         49.67         42.81         3.80 o
  -7   0   5         23.04         31.12         4.86 o
  -5   0   5       1111.75       1103.93        28.52 o
  -3   0   5       1266.29       1052.03        11.80 o
  -1   0   5      23251.77      25144.13        56.35 o
   1   0   5       4904.06       4605.08        19.83 o
   3   0   5       3234.54       3545.25        23.86 o
   5   0   5       1690.74       1826.39        21.79 o
   7   0   5       2287.38       2261.23        26.32 o
   9   0   5        550.73        546.07        12.17 o
 -14   1   5        129.23        132.08         4.96 o
 -13   1   5         22.77         17.37         1.71 o
 -12   1   5          9.25         13.27         1.77 o
 -11   1   5         90.57         99.18         4.47 o
 -10   1   5        245.04        257.20         6.74 o
  -9   1   5       1836.34       1900.06        15.94 o
  -8   1   5         69.88         70.19         8.43 o
  -7   1   5       3300.03       3217.93        79.97 o
  -6   1   5         84.36         96.94         3.28 o
  -5   1   5       1485.34       1431.68        13.86 o
  -4   1   5       2164.38       2246.32        18.96 o
  -3   1   5       1166.19       1223.63        21.75 o
  -2   1   5       2796.71       2747.81        57.01 o
  -1   1   5       4174.70       4147.68        29.98 o
   0   1   5        636.86        627.42        22.23 o
   1   1   5       4068.71       4160.61        64.38 o
   2   1   5        106.35         97.08        10.70 o
   3   1   5       2286.28       2171.89        37.15 o
   4   1   5         43.83         42.33         3.17 o
   5   1   5        713.01        727.49         9.50 o
   6   1   5         25.07         26.83         1.40 o
   7   1   5        425.85        399.49        10.79 o
   8   1   5         59.48         62.24         3.18 o
   9   1   5         32.88         27.49         2.06 o
  10   1   5         18.22         14.70         1.65 o
 -14   2   5         31.44         27.98         2.33 o
 -13   2   5         55.59         54.02         3.97 o
 -12   2   5         25.02         25.18         3.36 o
 -11   2   5         39.10         44.17         4.45 o
 -10   2   5         26.83         28.31         2.34 o
  -9   2   5        323.27        323.20         6.63 o
  -8   2   5        283.71        289.69         5.56 o
  -7   2   5        833.01        860.02         8.34 o
  -6   2   5       2260.07       2326.02        13.32 o
  -5   2   5        586.92        548.99        39.41 o
  -4   2   5         91.18         86.97         4.99 o
  -3   2   5       4326.71       4285.71        57.46 o
  -2   2   5        900.73        882.90        17.19 o
  -1   2   5       2172.92       2085.63        40.87 o
   0   2   5          8.13         12.92         4.76 o
   1   2   5       2400.20       2362.34        51.50 o
   2   2   5        144.48        102.93        11.71 o
   3   2   5        574.52        666.38        31.21 o
   4   2   5         55.17         38.80         8.35 o
   5   2   5       1260.74       1190.76         7.92 o
   6   2   5        755.99        746.74         6.72 o
   7   2   5       2021.27       2067.45        15.49 o
   8   2   5         51.90         57.06         4.41 o
   9   2   5        852.03        775.89        27.14 o
  10   2   5          4.00          4.55         1.11 o
 -14   3   5          2.14          2.10         0.79 o
 -13   3   5        144.79        142.41         3.61 o
 -12   3   5         11.79          9.99         2.22 o
 -11   3   5        826.22        829.49        17.37 o
 -10   3   5        269.23        271.22        10.14 o
  -9   3   5       2210.67       2251.38        17.08 o
  -8   3   5       1074.22       1069.05         8.26 o
  -7   3   5       1165.00       1179.01        14.52 o
  -6   3   5          1.66         29.65        53.80 o
  -5   3   5         71.76         95.80        10.05 o
  -4   3   5         34.55         33.43         3.79 o
  -3   3   5       1254.78       1094.20        20.84 o
  -2   3   5        263.27        213.59         9.49 o
  -1   3   5       7531.67       7522.47        89.43 o
   0   3   5       1204.58       1167.49        36.46 o
   1   3   5       4856.25       4939.96        82.54 o
   2   3   5        449.40        441.58        25.86 o
   3   3   5        677.68        597.58        31.36 o
   4   3   5        129.29        155.68         3.82 o
   5   3   5        167.85        169.55         4.18 o
   6   3   5         26.07         31.17         2.08 o
   7   3   5         94.57         94.66         3.39 o
   8   3   5         50.43         45.79         2.87 o
   9   3   5         44.47         36.49         3.12 o
  10   3   5         11.34         16.15         1.24 o
 -13   4   5          9.08          7.64         0.91 o
 -12   4   5         32.72         37.62         2.22 o
 -11   4   5         41.66         43.11         2.53 o
 -10   4   5         38.85         39.21         2.68 o
  -9   4   5        961.69        964.07        12.78 o
  -8   4   5         39.75         48.29         2.92 o
  -7   4   5        853.38        879.69        23.47 o
  -6   4   5         46.58         61.56         3.93 o
  -5   4   5        635.36        687.70        29.06 o
  -4   4   5        171.71        170.78         9.17 o
  -3   4   5        927.23        928.06        21.61 o
  -2   4   5       1569.56       1467.85        27.49 o
  -1   4   5       4090.46       3950.10        72.22 o
   0   4   5        873.79        855.38        35.19 o
   1   4   5       1020.96        978.96        39.78 o
   2   4   5         31.43         28.84         2.20 o
   3   4   5         59.88         59.21         4.34 o
   4   4   5        240.48        242.75         4.90 o
   5   4   5        667.17        691.85        16.06 o
   6   4   5        438.17        493.82         7.44 o
   7   4   5        720.74        679.16        10.36 o
   8   4   5        577.75        574.91         8.67 o
   9   4   5        162.68        164.51         4.70 o
 -12   5   5          1.41          1.35         0.65 o
 -11   5   5         22.94         27.10         1.53 o
 -10   5   5        356.11        369.15         7.18 o
  -9   5   5         80.19         83.32         5.65 o
  -8   5   5        319.52        340.92        11.30 o
  -7   5   5        919.17        987.45        19.06 o
  -6   5   5        963.09        999.26        32.72 o
  -5   5   5        195.65        207.06         5.42 o
  -4   5   5         12.54         21.52         1.73 o
  -3   5   5        592.16        616.03        10.63 o
  -2   5   5        650.28        650.99        11.64 o
  -1   5   5       1610.40       1604.23        47.15 o
   0   5   5        984.49        961.11        17.09 o
   1   5   5        529.20        511.07         8.46 o
   2   5   5       1217.93       1269.35        14.10 o
   3   5   5        137.02        116.61         4.80 o
   4   5   5        139.29        144.84         5.27 o
   5   5   5        182.36        163.41         5.50 o
   6   5   5         58.53         62.99         5.09 o
   7   5   5        196.26        172.84         5.20 o
   8   5   5        119.91        110.39         3.64 o
 -11   6   5         21.45         12.91         1.21 o
 -10   6   5        120.10        108.86         3.75 o
  -9   6   5         70.72         64.35         3.30 o
  -8   6   5        255.04        241.50         6.49 o
  -7   6   5          1.44          2.20         1.39 o
  -6   6   5        122.45        115.62         4.62 o
  -5   6   5         42.06         52.91         3.17 o
  -4   6   5        390.29        383.53        14.57 o
  -3   6   5        129.39        133.55         4.49 o
  -2   6   5        808.43        786.50        19.25 o
  -1   6   5         25.45         30.94         3.39 o
   0   6   5       2065.29       2017.75        26.63 o
   1   6   5       1858.74       1857.80        52.89 o
   2   6   5        438.20        474.52         9.18 o
   3   6   5         55.93         60.79         3.57 o
   4   6   5        158.24        154.44         5.31 o
   5   6   5         49.74         41.97         2.41 o
   6   6   5        535.76        532.48        18.25 o
   7   6   5         90.77         80.38         2.93 o
 -10   7   5         20.04         16.61         1.26 o
  -9   7   5         12.11         14.03         1.48 o
  -8   7   5        648.96        678.54        10.56 o
  -7   7   5         43.35         54.93         3.00 o
  -6   7   5        297.62        313.99         6.97 o
  -5   7   5          5.95          6.99         1.12 o
  -4   7   5         32.48         23.85         2.04 o
  -3   7   5         39.04         33.79         3.41 o
  -2   7   5        831.24        784.35        15.14 o
  -1   7   5          3.75          6.72         2.20 o
   0   7   5       1401.13       1380.61        21.95 o
   1   7   5          0.46          0.53         1.88 o
   2   7   5         51.43         54.79         3.95 o
   3   7   5         32.53         35.36         2.49 o
   4   7   5         72.71         74.76         3.32 o
   5   7   5          4.63          5.33         1.11 o
   6   7   5         45.01         43.43         3.05 o
  -8   8   5         33.86         27.79         2.26 o
  -7   8   5          0.08         -0.51         1.13 o
  -6   8   5         12.78          8.90         1.77 o
  -5   8   5          1.60          0.40         0.81 o
  -4   8   5         49.23         43.63         2.80 o
  -3   8   5          6.24          4.90         1.97 o
  -2   8   5        114.41        110.04         5.12 o
  -1   8   5         26.53         22.03         2.63 o
   0   8   5        240.48        243.79         8.20 o
   1   8   5         81.13         63.92         4.47 o
   2   8   5        116.28        120.64         5.79 o
   3   8   5         27.27         28.04         1.72 o
   4   8   5         64.97         59.28         2.14 o
  -4   9   5         10.33          8.55         1.34 o
  -3   9   5          4.85          3.88         1.23 o
  -2   9   5        135.17        123.04         9.33 o
  -1   9   5          7.98          5.56         1.61 o
   0   9   5         49.41         53.15         2.24 o
   1   9   5          1.33          2.24         0.70 o
 -14   0   6        113.05        113.44         4.43 o
 -12   0   6       1202.68       1291.15        20.77 o
 -10   0   6       3341.17       3435.82        34.34 o
  -8   0   6        986.23        940.84        26.63 o
  -6   0   6       3446.16       3963.88       117.68 o
  -4   0   6         37.57         53.90         3.07 o
  -2   0   6         56.22         43.71         2.35 o
   0   0   6       3401.59       3365.09        23.22 o
   2   0   6       8383.94       8635.54       102.11 o
   4   0   6       5279.65       5312.60        35.77 o
   6   0   6       2457.87       2244.17        25.88 o
   8   0   6         84.54         87.09         4.99 o
  10   0   6        191.30        212.70         5.35 o
 -14   1   6        164.31        157.36         5.48 o
 -13   1   6         71.60         69.11         4.67 o
 -12   1   6        186.98        205.89         7.06 o
 -11   1   6        149.48        144.41         5.10 o
 -10   1   6        212.69        203.50         5.89 o
  -9   1   6          9.60          9.54         1.65 o
  -8   1   6         27.10         32.95         5.89 o
  -7   1   6        158.52        121.29         4.50 o
  -6   1   6       6133.25       6153.35        60.56 o
  -5   1   6        106.02        151.21        20.61 o
  -4   1   6      16335.96      17719.65        56.35 o
  -3   1   6        447.77        501.80         8.29 o
  -2   1   6      11757.05      12528.26        78.41 o
  -1   1   6         54.15         63.50         7.42 o
   0   1   6        775.51        829.79        28.06 o
   1   1   6         12.12          6.60         3.55 o
   2   1   6        437.81        427.68        23.22 o
   3   1   6         15.98         10.80         5.07 o
   4   1   6        669.58        682.29         7.50 o
   5   1   6         26.61         26.12         1.73 o
   6   1   6        344.37        348.68         7.11 o
   7   1   6         23.12         17.46         1.81 o
   8   1   6        309.33        302.40         9.86 o
   9   1   6         39.81         39.15         2.42 o
  10   1   6        291.94        286.48         6.47 o
 -14   2   6         29.64         30.92         2.48 o
 -13   2   6          2.50          2.39         1.52 o
 -12   2   6        316.52        322.08        10.61 o
 -11   2   6         38.61         31.03         3.85 o
 -10   2   6         59.60         59.11         4.82 o
  -9   2   6        153.25        150.38         6.30 o
  -8   2   6        109.38         98.26         7.72 o
  -7   2   6        331.22        354.81         7.92 o
  -6   2   6         42.52         78.40        13.42 o
  -5   2   6        371.16        383.31         8.34 o
  -4   2   6         48.03         35.34         3.58 o
  -3   2   6          9.58         25.81         3.32 o
  -2   2   6         52.27         97.92         9.08 o
  -1   2   6        300.78        296.51        16.70 o
   0   2   6        260.53        225.00        15.64 o
   1   2   6         38.21         55.45         8.76 o
   2   2   6       5098.37       5341.94        90.13 o
   3   2   6        307.81        299.16         6.07 o
   4   2   6       4628.72       4654.54        22.32 o
   5   2   6        221.12        202.59         4.43 o
   6   2   6       1031.84       1041.32        14.61 o
   7   2   6         37.00         44.38         3.36 o
   8   2   6        212.34        196.48         7.58 o
   9   2   6         18.63         19.44         2.33 o
  10   2   6         75.89         80.76         3.28 o
 -14   3   6         38.47         33.88         2.24 o
 -13   3   6         28.06         32.52         1.80 o
 -12   3   6         52.42         52.34         2.74 o
 -11   3   6         36.05         36.10         4.02 o
 -10   3   6        266.87        272.52         9.99 o
  -9   3   6        101.12        105.61         4.13 o
  -8   3   6          0.03          0.22         0.68 o
  -7   3   6         97.88        105.81         2.96 o
  -6   3   6        709.40        704.66        12.21 o
  -5   3   6       1820.87       1843.91        43.99 o
  -4   3   6       2424.78       2212.23        77.15 o
  -3   3   6       1446.91       1511.66        26.20 o
  -2   3   6       1123.62       1053.52        31.93 o
  -1   3   6        305.45        281.17        17.95 o
   0   3   6        432.32        453.11        24.33 o
   1   3   6        207.28        178.68        16.48 o
   2   3   6         48.90         63.29         4.02 o
   3   3   6          3.23          4.48         1.91 o
   4   3   6         62.12         50.44         2.47 o
   5   3   6        262.86        275.25         5.62 o
   6   3   6         35.91         33.66         3.94 o
   7   3   6         75.67         77.66         3.74 o
   8   3   6         18.55         16.31         2.34 o
   9   3   6         86.57         90.82         4.10 o
 -13   4   6         61.82         65.67         2.22 o
 -12   4   6         16.50         16.31         1.55 o
 -11   4   6        180.21        187.19         4.15 o
 -10   4   6        298.12        317.05         7.12 o
  -9   4   6        152.34        145.55         4.99 o
  -8   4   6        128.58        129.55         4.64 o
  -7   4   6        257.53        253.14         4.97 o
  -6   4   6         18.23         22.04         1.90 o
  -5   4   6          0.35          3.09         2.53 o
  -4   4   6        216.21        208.75        11.03 o
  -3   4   6          0.16         -0.33         2.54 o
  -2   4   6        176.53        190.80        15.28 o
  -1   4   6        105.47        105.37        12.37 o
   0   4   6          0.03         15.42         6.84 o
   1   4   6       2104.51       2122.28        28.86 o
   2   4   6        230.94        237.43         4.68 o
   3   4   6       2517.33       2618.11        20.50 o
   4   4   6       1765.53       1797.25        15.29 o
   5   4   6        570.63        592.94         8.09 o
   6   4   6        616.74        622.47        18.32 o
   7   4   6         31.89         33.05         2.34 o
   8   4   6          4.72          1.94         1.07 o
   9   4   6         21.82         26.26         2.11 o
 -12   5   6         29.64         28.98         1.67 o
 -11   5   6        204.66        206.53         3.92 o
 -10   5   6          2.27          1.35         0.88 o
  -9   5   6        217.82        220.81         6.15 o
  -8   5   6         80.12         82.79         3.97 o
  -7   5   6        408.21        423.16         8.64 o
  -6   5   6        187.06        182.71         5.63 o
  -5   5   6       1922.70       1983.26        28.44 o
  -4   5   6       1428.83       1487.07        23.59 o
  -3   5   6       1671.65       1657.66        30.00 o
  -2   5   6       1548.48       1460.80        20.27 o
  -1   5   6        712.81        692.02        24.01 o
   0   5   6        618.62        627.77         9.32 o
   1   5   6         97.14        119.71         6.84 o
   2   5   6         65.87         63.53         4.85 o
   3   5   6        420.61        415.88         8.90 o
   4   5   6         22.55         24.15         2.42 o
   5   5   6        130.55        136.62         4.90 o
   6   5   6          2.13          1.38         1.73 o
   7   5   6         82.09         84.88         3.34 o
   8   5   6          0.38         -0.95         0.95 o
 -11   6   6         74.00         74.03         3.50 o
 -10   6   6         39.80         44.54         2.53 o
  -9   6   6        362.44        394.17         7.66 o
  -8   6   6        187.30        204.64         5.88 o
  -7   6   6        244.92        258.02         6.76 o
  -6   6   6          0.36          2.01         1.56 o
  -5   6   6         75.26         86.94         7.07 o
  -4   6   6          4.46          4.39         1.32 o
  -3   6   6         84.58         83.69         3.65 o
  -2   6   6          0.84          1.69         0.99 o
  -1   6   6          5.74          5.09         1.82 o
   0   6   6         66.01         57.56         4.68 o
   1   6   6         88.84         87.30         3.95 o
   2   6   6         96.94         86.82         4.22 o
   3   6   6        467.84        494.12         9.36 o
   4   6   6        277.03        267.54         6.60 o
   5   6   6        551.41        594.31         8.90 o
   6   6   6        267.38        254.40         8.01 o
 -10   7   6          2.49          2.02         0.70 o
  -9   7   6         11.75          7.34         1.17 o
  -8   7   6          1.44          2.29         1.12 o
  -7   7   6          0.24         -0.35         1.12 o
  -6   7   6        136.10        149.97         4.75 o
  -5   7   6        301.42        300.62         5.45 o
  -4   7   6        170.35        187.65         5.17 o
  -3   7   6        993.46        983.41        16.68 o
  -2   7   6        174.29        170.60         6.84 o
  -1   7   6        541.69        549.06        12.82 o
   0   7   6          0.13         -0.94         1.47 o
   1   7   6          3.84          3.37         1.98 o
   2   7   6          7.31         10.49         1.52 o
   3   7   6         69.15         65.46         3.08 o
   4   7   6          0.77          2.24         0.95 o
   5   7   6         51.87         58.02         3.41 o
  -8   8   6        103.34         76.49         3.39 o
  -7   8   6          1.13          2.20         1.10 o
  -6   8   6         17.06         12.60         1.86 o
  -5   8   6          2.02          3.54         1.14 o
  -4   8   6          2.85          2.23         0.87 o
  -3   8   6         24.16         28.96         2.06 o
  -2   8   6          0.64         -0.04         1.22 o
  -1   8   6         53.95         45.95         3.66 o
   0   8   6         11.64         11.76         2.17 o
   1   8   6         42.33         45.64         3.62 o
   2   8   6         67.98         64.32         3.91 o
   3   8   6        332.00        335.73         7.62 o
  -3   9   6        273.32        244.42         5.61 o
  -2   9   6          4.59          3.05         1.04 o
  -1   9   6         26.01         28.69         1.49 o
   0   9   6          8.98          6.05         1.17 o
 -13   0   7         15.63         18.27         2.39 o
 -11   0   7         24.30         17.33         2.81 o
  -9   0   7       1004.20       1061.99        17.57 o
  -7   0   7       2230.63       2369.94        44.49 o
  -5   0   7          8.10          4.98         1.45 o
  -3   0   7       1773.48       1893.41        18.77 o
  -1   0   7        182.99        151.16         4.50 o
   1   0   7       2187.85       2229.14        50.64 o
   3   0   7        463.50        480.69        10.72 o
   5   0   7         53.69         63.50         4.39 o
   7   0   7        822.40        810.81        14.90 o
   9   0   7        631.31        573.44         9.38 o
 -14   1   7        102.23         91.94         4.20 o
 -13   1   7         13.61         12.88         1.43 o
 -12   1   7          4.00          2.12         1.07 o
 -11   1   7        284.68        306.05         7.12 o
 -10   1   7        146.49        154.02         5.03 o
  -9   1   7       1216.42       1258.93        19.60 o
  -8   1   7       1171.68       1171.94        15.63 o
  -7   1   7       1644.23       1593.73        17.05 o
  -6   1   7        450.96        420.75         8.70 o
  -5   1   7       1899.45       1826.71        38.91 o
  -4   1   7       1292.36       1370.03        17.45 o
  -3   1   7        102.77        136.58         6.27 o
  -2   1   7        904.55       1056.31        15.84 o
  -1   1   7       3254.53       3206.38        23.27 o
   0   1   7        235.08        250.41         6.34 o
   1   1   7       5623.91       5810.73        86.85 o
   2   1   7        988.90       1015.43        37.93 o
   3   1   7       1627.58       1617.62        11.28 o
   4   1   7         94.31        111.13         3.74 o
   5   1   7        280.40        286.45         7.63 o
   6   1   7         26.19         27.69         2.20 o
   7   1   7         23.76         23.22         1.94 o
   8   1   7          0.65          1.27         0.88 o
   9   1   7         61.22         47.26         4.33 o
 -14   2   7         71.77         78.70         3.76 o
 -13   2   7        235.96        239.94         7.98 o
 -12   2   7        333.81        342.92        10.76 o
 -11   2   7         18.99         22.25         2.01 o
 -10   2   7        562.90        518.90         8.85 o
  -9   2   7        101.76         97.75         3.59 o
  -8   2   7          0.39          2.98         1.06 o
  -7   2   7       1229.48       1208.33        15.43 o
  -6   2   7         54.41         44.51         3.22 o
  -5   2   7       1489.63       1541.70        20.67 o
  -4   2   7        339.00        333.11         9.39 o
  -3   2   7       1278.03       1292.12        31.00 o
  -2   2   7       1362.84       1251.11        33.68 o
  -1   2   7       5051.93       5271.13        76.57 o
   0   2   7        836.32        843.27        32.56 o
   1   2   7       2752.25       2897.98        64.68 o
   2   2   7        469.87        492.47         6.79 o
   3   2   7       1878.49       1921.11        15.35 o
   4   2   7          2.53          5.44         1.41 o
   5   2   7        134.44        144.33         4.71 o
   6   2   7         67.36         94.29         3.57 o
   7   2   7        768.35        783.84        15.05 o
   8   2   7        232.13        245.75         7.62 o
   9   2   7        549.15        598.86         9.62 o
 -14   3   7          0.96          0.70         0.80 o
 -13   3   7         11.57         10.57         1.92 o
 -12   3   7          2.02          1.74         0.98 o
 -11   3   7          0.19          1.34         1.04 o
 -10   3   7        281.51        297.06         5.44 o
  -9   3   7        274.26        282.59         6.62 o
  -8   3   7         35.70         27.91         1.48 o
  -7   3   7       3878.28       3817.93        16.28 o
  -6   3   7       1792.72       1749.62        22.81 o
  -5   3   7       3133.06       3362.47        62.95 o
  -3   3   7         91.62        104.86        10.19 o
  -2   3   7        189.99        165.52        13.61 o
  -1   3   7       2579.45       2544.08        56.57 o
   0   3   7       1521.41       1438.82        45.01 o
   1   3   7       2931.08       2910.82        16.29 o
   2   3   7        979.08       1019.48        10.07 o
   3   3   7       1463.83       1410.85        12.78 o
   4   3   7        123.38        124.00         3.93 o
   5   3   7        385.92        362.35         8.10 o
   6   3   7          9.01         11.87         4.02 o
   7   3   7        196.63        184.78         7.02 o
   8   3   7          1.50          0.06         1.12 o
 -13   4   7        103.49        104.43         2.70 o
 -12   4   7          0.96         -0.49         0.98 o
 -11   4   7          0.22         -0.63         0.80 o
 -10   4   7        100.35         99.15         3.25 o
  -9   4   7         61.21         61.73         2.69 o
  -8   4   7        530.67        528.47         7.51 o
  -7   4   7          9.85         11.16         1.33 o
  -6   4   7        321.35        319.32         5.44 o
  -5   4   7        523.38        551.65        32.39 o
  -4   4   7        135.69        133.43         4.25 o
  -3   4   7        405.92        378.47         6.80 o
  -2   4   7        364.11        355.31         9.15 o
  -1   4   7        418.61        395.44         6.83 o
   0   4   7        200.43        208.64         4.37 o
   1   4   7       1748.43       1699.61        12.87 o
   2   4   7        659.28        695.96         9.82 o
   3   4   7         25.48         29.39         2.02 o
   4   4   7         29.39         33.65         2.15 o
   5   4   7          8.10          3.58         1.24 o
   6   4   7        342.34        343.58         7.14 o
   7   4   7        450.06        443.76         9.42 o
   8   4   7        173.21        193.42         5.72 o
 -12   5   7          2.25          0.28         0.63 o
 -11   5   7          1.33          0.52         0.67 o
 -10   5   7          5.01          6.86         1.05 o
  -9   5   7        318.42        344.05         5.95 o
  -8   5   7        510.64        515.29         9.45 o
  -7   5   7        305.09        307.32         5.92 o
  -6   5   7        184.12        181.93         4.69 o
  -5   5   7         50.55         55.34         3.25 o
  -4   5   7        106.74        128.41        11.27 o
  -3   5   7          4.35         -4.75         4.75 o
  -2   5   7        758.03        659.32        12.09 o
  -1   5   7        248.08        224.19        11.57 o
   0   5   7       1297.49       1289.95        14.71 o
   1   5   7        268.57        247.09         6.72 o
   2   5   7        269.23        273.76        10.10 o
   3   5   7        390.93        370.70         8.40 o
   4   5   7        147.06        154.19         5.33 o
   5   5   7         43.69         40.86         4.03 o
   6   5   7         17.70         19.91         1.74 o
   7   5   7         16.63         11.72         1.58 o
 -11   6   7         11.60         10.53         1.28 o
 -10   6   7          5.22          8.41         1.28 o
  -9   6   7         31.74         31.88         2.34 o
  -8   6   7          2.11          2.21         1.26 o
  -7   6   7        164.79        165.79         5.37 o
  -6   6   7         13.60         10.43         1.37 o
  -5   6   7          9.34         10.37         1.99 o
  -4   6   7         91.71         78.73         3.62 o
  -3   6   7          2.80          2.13         1.08 o
  -2   6   7         79.95         74.28         3.33 o
  -1   6   7        322.41        316.25         8.32 o
   0   6   7        295.59        301.78         7.38 o
   1   6   7         32.22         39.40         2.77 o
   2   6   7         20.62         27.73         2.40 o
   3   6   7        117.26        126.28         4.60 o
   4   6   7         16.28         14.45         1.73 o
   5   6   7          3.42          6.70         1.76 o
 -10   7   7         87.21         82.88         2.36 o
  -9   7   7         21.40         23.46         1.65 o
  -8   7   7        263.74        269.81         8.04 o
  -7   7   7         29.96         32.69         2.26 o
  -6   7   7        433.54        445.18        11.53 o
  -5   7   7         22.04         19.34         1.85 o
  -4   7   7         13.18         13.03         1.76 o
  -3   7   7         12.14         13.52         1.95 o
  -2   7   7         96.96         89.74         5.45 o
  -1   7   7         31.92         27.14         3.37 o
   0   7   7        229.33        227.86         8.74 o
   1   7   7         96.63         95.96         5.67 o
   2   7   7        556.60        558.18         8.29 o
   3   7   7         11.45         10.19         1.29 o
   4   7   7        105.68        101.43         4.02 o
  -8   8   7         16.35         12.71         1.42 o
  -7   8   7         47.59         45.63         2.77 o
  -6   8   7         75.97         67.13         3.49 o
  -5   8   7         15.42         15.05         1.86 o
  -4   8   7         34.22         33.41         1.83 o
  -3   8   7          6.47          5.04         1.33 o
  -2   8   7         80.43         81.96         4.30 o
  -1   8   7          0.08         -0.10         1.23 o
   0   8   7        394.75        389.26         9.27 o
   1   8   7        196.47        177.86         6.08 o
   2   8   7        131.66        143.40         4.93 o
 -14   0   8         77.57         60.94         3.14 o
 -12   0   8         22.02         21.78         2.85 o
 -10   0   8          2.95          1.79         1.57 o
  -8   0   8        418.97        376.71        10.59 o
  -6   0   8       1084.95       1094.05        16.71 o
  -4   0   8        145.09        117.25         5.10 o
  -2   0   8        341.85        345.97         8.18 o
   2   0   8       2162.41       2141.62        47.08 o
   4   0   8       2337.21       2238.13        25.68 o
   6   0   8       1377.03       1400.78        19.51 o
   8   0   8        504.08        436.03         8.50 o
 -14   1   8          1.13          2.29         1.01 o
 -13   1   8         11.37         12.64         1.63 o
 -12   1   8         80.09         74.68         3.38 o
 -11   1   8          4.37          2.19         1.21 o
 -10   1   8        935.78        927.48        11.96 o
  -9   1   8        103.88        101.88         3.65 o
  -8   1   8        617.96        627.32         9.13 o
  -7   1   8        776.66        794.89        10.24 o
  -6   1   8        218.82        243.96         7.87 o
  -5   1   8        343.33        403.44        10.07 o
  -4   1   8       3657.94       3703.00        30.55 o
  -3   1   8          2.57          4.72         1.48 o
  -2   1   8       4615.46       4630.49        51.62 o
  -1   1   8         28.25         39.25         3.45 o
   0   1   8       3015.68       3038.25        61.02 o
   1   1   8        236.23        240.88         5.63 o
   2   1   8        429.80        429.27         6.17 o
   3   1   8          1.80          1.85         1.00 o
   4   1   8        310.87        309.70        18.29 o
   5   1   8        150.07        140.13         4.51 o
   6   1   8        244.03        259.90        10.23 o
   7   1   8         93.05         83.40         4.23 o
   8   1   8        132.37        134.54         6.79 o
 -14   2   8         63.32         63.44         3.29 o
 -13   2   8        158.96        161.33         6.41 o
 -12   2   8        341.40        384.62        11.11 o
 -11   2   8         62.50         74.43         5.43 o
 -10   2   8       1584.24       1595.48        15.25 o
  -9   2   8         37.67         38.99         2.04 o
  -8   2   8       1290.45       1298.17         9.22 o
  -7   2   8        321.72        354.84         5.43 o
  -6   2   8        293.50        286.10         8.10 o
  -5   2   8        296.10        309.10         9.71 o
  -4   2   8          4.32          9.02         2.14 o
  -3   2   8        126.64        121.76         5.21 o
  -2   2   8        105.44        110.53         5.01 o
  -1   2   8        118.18        120.82         5.20 o
   0   2   8        323.67        313.38         4.61 o
   1   2   8        504.47        513.14         9.17 o
   2   2   8        161.77        154.86         4.31 o
   3   2   8         70.08         62.53         2.89 o
   4   2   8       1535.50       1520.92        21.99 o
   5   2   8         79.69         93.33         5.57 o
   6   2   8       1335.95       1356.34        19.79 o
   7   2   8          0.35          1.56         1.32 o
   8   2   8         77.01         70.98         3.60 o
 -14   3   8         46.83         45.74         2.48 o
 -13   3   8          1.50          0.68         1.10 o
 -12   3   8          8.16         11.08         1.40 o
 -11   3   8         95.38        104.01         3.95 o
 -10   3   8         15.21         19.35         1.59 o
  -9   3   8         80.65         82.52         2.47 o
  -8   3   8        138.85        142.12         3.76 o
  -7   3   8          7.39          4.43         0.94 o
  -6   3   8        704.26        732.57         8.50 o
  -5   3   8        403.14        365.68         5.98 o
  -4   3   8       3183.30       3308.78        30.81 o
  -3   3   8        843.32        805.14        28.39 o
  -2   3   8       6954.79       6864.63        40.81 o
  -1   3   8        421.17        413.86         6.77 o
   0   3   8       2021.51       2022.64        14.39 o
   1   3   8        542.05        563.63         7.75 o
   2   3   8        108.99        101.40         4.25 o
   3   3   8        245.30        236.97         6.96 o
   4   3   8        152.65        161.70         4.48 o
   5   3   8        117.94        123.33         6.22 o
   6   3   8         90.70         89.86         5.02 o
   7   3   8         47.19         53.67         3.50 o
   8   3   8          7.26          4.95         1.12 o
 -13   4   8          4.74          6.33         0.77 o
 -12   4   8        291.57        296.08         5.53 o
 -11   4   8         91.43         86.95         2.82 o
 -10   4   8        669.32        674.37         8.48 o
  -9   4   8        217.42        219.59         4.88 o
  -8   4   8        380.67        383.70         5.45 o
  -7   4   8        347.97        341.39         5.25 o
  -6   4   8         42.20         39.67         2.81 o
  -5   4   8        249.20        263.87         9.20 o
  -4   4   8          0.83          2.10         1.16 o
  -3   4   8         83.07         77.40         4.97 o
  -2   4   8        154.10        138.97         4.41 o
  -1   4   8         74.64         70.72         3.11 o
   0   4   8          3.30          7.12         1.21 o
   1   4   8         36.00         36.09         2.19 o
   2   4   8        572.95        546.54         8.11 o
   3   4   8        213.22        247.02         5.47 o
   4   4   8        829.59        810.27         9.50 o
   5   4   8        418.42        462.66        10.89 o
   6   4   8        689.58        663.57        11.75 o
   7   4   8        164.54        187.81         5.74 o
 -12   5   8         11.14         14.53         1.66 o
 -11   5   8         37.53         41.16         1.72 o
 -10   5   8         13.83         15.81         1.38 o
  -9   5   8         47.57         54.11         2.82 o
  -8   5   8        147.66        152.17         5.16 o
  -7   5   8         57.03         59.37         2.73 o
  -6   5   8         60.18         67.52         2.97 o
  -5   5   8        181.27        176.97         7.80 o
  -4   5   8        926.44        882.77        16.32 o
  -3   5   8       1760.87       1702.66        23.79 o
  -2   5   8       1135.11       1102.98        19.83 o
  -1   5   8       2105.68       2220.09        84.45 o
   0   5   8        275.68        289.35         7.21 o
   1   5   8         67.86         80.25         5.53 o
   2   5   8         26.42         23.18         2.41 o
   3   5   8         12.59         12.17         1.85 o
   4   5   8          2.53          1.79         1.15 o
   6   5   8          8.89          4.36         1.09 o
 -11   6   8        113.00        106.91         3.43 o
 -10   6   8         67.94         75.09         2.86 o
  -9   6   8        216.45        210.65         5.24 o
  -8   6   8          0.14          2.48         2.46 o
  -7   6   8          0.42          0.79         1.19 o
  -6   6   8          6.93         12.20         1.74 o
  -5   6   8          0.04          0.11         1.60 o
  -4   6   8          5.76          7.56         1.43 o
  -3   6   8          1.25          1.69         1.12 o
  -2   6   8         18.88         17.40         1.87 o
  -1   6   8         28.20         19.80         3.11 o
   0   6   8         43.10         44.39         2.80 o
   1   6   8         75.33         73.46         3.54 o
   2   6   8          2.36          2.52         1.20 o
   3   6   8        684.48        689.88         9.64 o
   4   6   8        285.66        248.73         6.81 o
 -10   7   8          6.91          8.73         1.23 o
  -9   7   8         79.84         82.86         3.93 o
  -8   7   8          5.13          6.82         1.67 o
  -7   7   8          1.38          3.51         1.47 o
  -6   7   8          1.47          2.40         1.43 o
  -5   7   8        437.05        386.91        10.26 o
  -4   7   8         51.06         52.47         2.66 o
  -3   7   8        810.09        726.58        34.33 o
  -2   7   8         38.96         47.69         3.91 o
  -1   7   8        412.75        409.45        10.85 o
   0   7   8         60.87         61.79         4.39 o
   1   7   8         27.62         35.84         3.40 o
   2   7   8         25.75         24.55         2.65 o
   3   7   8         62.09         57.35         3.16 o
  -7   8   8         23.04         20.13         1.67 o
  -6   8   8          7.36          6.66         1.15 o
  -5   8   8          0.00          1.36         0.78 o
  -4   8   8          0.92          2.02         0.99 o
  -3   8   8          0.82          0.48         0.71 o
  -2   8   8          3.65          3.19         1.16 o
  -1   8   8         21.34         22.68         2.25 o
   0   8   8         30.15         30.23         2.46 o
   1   8   8          0.04          1.35         0.93 o
 -13   0   9        915.02        894.72        14.19 o
 -11   0   9        188.98        195.17         7.81 o
  -9   0   9        235.29        241.73         8.43 o
  -7   0   9       2283.59       2319.09        26.21 o
  -5   0   9       3462.20       3736.16        31.72 o
  -3   0   9       2468.48       2521.55        24.53 o
  -1   0   9       1997.59       2048.29        28.04 o
   1   0   9       1929.72       1987.74        29.45 o
   3   0   9        963.30        891.64        16.35 o
   5   0   9          2.51          2.07         1.37 o
   7   0   9        322.93        314.58         7.31 o
 -14   1   9          0.28          0.29         0.89 o
 -13   1   9         15.62         14.60         1.96 o
 -12   1   9         52.42         43.73         2.54 o
 -11   1   9         80.56         92.56         3.77 o
 -10   1   9        153.73        153.99         4.85 o
  -9   1   9        152.43        141.11         4.55 o
  -8   1   9        910.98        970.22        12.30 o
  -7   1   9       2752.92       2743.15        16.72 o
  -6   1   9         99.79         89.71         2.92 o
  -5   1   9       3792.28       3878.87        33.08 o
  -4   1   9         76.30         74.04         4.67 o
  -3   1   9        421.74        421.20        10.53 o
  -2   1   9        217.56        245.30         4.75 o
  -1   1   9       1701.83       1761.73        17.54 o
   0   1   9        351.73        335.11         5.57 o
   1   1   9       3839.99       3888.63        19.62 o
   2   1   9         28.16         21.69         1.72 o
   3   1   9       2027.68       1991.22        14.59 o
   4   1   9         68.71         68.77         3.22 o
   5   1   9        654.37        629.48        13.99 o
   6   1   9          5.55          7.19         1.41 o
   7   1   9         79.10         65.16         2.69 o
 -14   2   9         25.60         22.39         1.99 o
 -13   2   9         87.27         94.13         4.81 o
 -12   2   9          0.13          2.11         1.58 o
 -11   2   9        255.50        246.52         9.01 o
 -10   2   9        142.07        146.20         4.59 o
  -9   2   9         42.75         53.17         2.37 o
  -8   2   9        309.14        324.25         5.62 o
  -7   2   9         54.90         59.23         2.13 o
  -6   2   9        122.07        108.40         2.81 o
  -5   2   9        399.68        403.84         8.74 o
  -4   2   9         64.81         66.86         3.92 o
  -3   2   9        654.65        678.71         8.89 o
  -2   2   9          2.86          2.92         0.87 o
  -1   2   9        132.44        129.21         3.71 o
   0   2   9         17.12         26.52         2.20 o
   1   2   9       1060.57       1085.38        19.07 o
   2   2   9        433.42        493.90        13.36 o
   3   2   9        510.43        542.29         9.86 o
   4   2   9         14.94         19.14         2.82 o
   5   2   9         64.30         67.69         4.58 o
   6   2   9         48.21         50.63         3.65 o
   7   2   9        135.05        137.94         5.02 o
 -14   3   9          0.81          1.38         0.79 o
 -13   3   9          2.50          2.12         1.15 o
 -12   3   9          7.48          9.20         1.28 o
 -11   3   9          6.88          8.05         1.39 o
 -10   3   9         26.14         26.68         1.73 o
  -9   3   9        263.81        263.43         4.38 o
  -8   3   9        310.80        315.90         4.92 o
  -7   3   9        268.23        263.34         5.29 o
  -6   3   9        351.16        339.80         6.05 o
  -5   3   9       1197.04       1266.42        13.48 o
  -4   3   9        441.83        433.33         6.81 o
  -3   3   9       1069.61       1062.24        10.85 o
  -2   3   9         44.91         40.82         2.16 o
  -1   3   9         87.39        107.03         3.40 o
   0   3   9        478.66        511.19         7.83 o
   1   3   9        499.42        474.84         9.40 o
   2   3   9        501.52        549.98        10.11 o
   3   3   9       1290.62       1344.86        35.17 o
   4   3   9        209.33        223.24         5.85 o
   5   3   9        216.08        236.65         7.93 o
   6   3   9         38.94         46.33         3.30 o
 -13   4   9         22.81         20.27         1.71 o
 -12   4   9        153.31        144.66         3.70 o
 -11   4   9         17.75         20.67         1.39 o
 -10   4   9        105.50         99.45         3.09 o
  -9   4   9         69.73         70.69         2.78 o
  -8   4   9          0.55          2.19         1.00 o
  -7   4   9        435.56        436.79         6.97 o
  -6   4   9        219.01        243.87         5.24 o
  -5   4   9        281.42        299.54         6.63 o
  -4   4   9        408.56        436.57        11.37 o
  -3   4   9         34.82         42.57         4.91 o
  -2   4   9        120.51        113.38         4.50 o
  -1   4   9        489.07        495.43        12.72 o
   0   4   9        293.01        290.22         7.27 o
   1   4   9        222.74        233.46         6.58 o
   2   4   9         47.25         52.60         4.99 o
   3   4   9        692.70        720.68        13.92 o
   4   4   9          0.13          4.50         4.55 o
   5   4   9        141.62        146.84         5.71 o
   6   4   9         24.77         24.63         2.01 o
 -11   5   9          4.67          5.95         0.77 o
 -10   5   9        160.11        164.68         3.59 o
  -9   5   9         29.29         38.21         1.98 o
  -8   5   9        303.37        294.83         8.14 o
  -7   5   9        235.85        256.77         5.36 o
  -6   5   9        942.08        986.60        15.53 o
  -5   5   9        468.29        489.62         9.07 o
  -4   5   9        268.34        261.78         9.27 o
  -3   5   9        239.30        242.73         9.21 o
  -2   5   9         85.03         87.25         5.82 o
  -1   5   9         18.19         15.35         2.97 o
   0   5   9        266.92        259.39        10.03 o
   1   5   9        576.63        562.67        14.55 o
   2   5   9        868.62        905.35        17.69 o
   3   5   9        290.65        289.10         9.12 o
   4   5   9        314.64        327.11         7.77 o
 -11   6   9          4.29          3.73         0.92 o
 -10   6   9         21.16         21.46         2.22 o
  -9   6   9         25.02         25.20         2.75 o
  -8   6   9         15.22         15.44         2.54 o
  -7   6   9         87.29         99.40         5.70 o
  -6   6   9        396.38        382.05        11.13 o
  -5   6   9        221.54        215.70         8.34 o
  -4   6   9        129.54        119.74         4.31 o
  -3   6   9         45.15         40.95         2.65 o
  -2   6   9        173.94        159.40        10.05 o
  -1   6   9         35.53         27.47         3.38 o
   0   6   9        164.03        169.87         7.54 o
   1   6   9         86.18         71.82         4.91 o
   2   6   9        251.32        269.10         8.42 o
   3   6   9        105.39        101.73         4.50 o
  -9   7   9          1.29          2.98         1.07 o
  -8   7   9         64.76         63.65         3.56 o
  -7   7   9         13.01         14.79         2.08 o
  -6   7   9        150.47        156.70         6.05 o
  -5   7   9         57.51         59.59         3.83 o
  -4   7   9        495.86        483.83        18.27 o
  -3   7   9          3.25          4.42         0.90 o
  -2   7   9          0.10          0.15         1.29 o
  -1   7   9         13.72         13.21         2.20 o
   0   7   9        215.91        209.58         7.04 o
   1   7   9         38.96         38.64         2.94 o
   2   7   9        393.03        407.39         7.76 o
  -2   8   9         18.48         17.47         1.58 o
 -14   0  10         94.93         85.02         3.22 o
 -12   0  10         95.08        113.75         5.44 o
 -10   0  10       1164.58       1214.42        19.01 o
  -8   0  10       3182.96       3382.96        33.47 o
  -6   0  10         56.70         56.78         4.37 o
  -4   0  10          0.43          3.91         2.57 o
  -2   0  10         46.35         63.68         4.91 o
   0   0  10        236.73        250.31         8.96 o
   2   0  10        249.36        278.34         9.44 o
   4   0  10        444.99        447.48        11.01 o
   6   0  10        835.83        805.57        11.64 o
 -14   1  10          3.63          3.25         0.97 o
 -13   1  10         45.04         39.11         1.95 o
 -12   1  10          0.15          0.14         0.79 o
 -11   1  10        206.13        221.26         5.56 o
 -10   1  10          5.17          5.84         1.81 o
  -9   1  10         25.31         27.09         1.84 o
  -8   1  10          2.65         18.34         8.89 o
  -7   1  10        191.83        222.44         4.87 o
  -6   1  10         13.56          8.46         1.21 o
  -5   1  10         53.31         56.71         2.12 o
  -4   1  10        584.79        577.56         6.62 o
  -3   1  10        317.37        327.91         5.03 o
  -2   1  10       4548.59       4676.40        22.32 o
  -1   1  10        989.53       1039.18        10.82 o
   0   1  10       4683.73       4892.26        31.50 o
   1   1  10       1056.18       1069.41        11.09 o
   2   1  10        449.93        452.01         8.36 o
   3   1  10         79.44         86.12         3.62 o
   4   1  10         36.68         37.58         2.34 o
   5   1  10          1.69          5.30         1.07 o
   6   1  10        137.00        135.63         3.19 o
 -14   2  10         72.76         70.54         3.09 o
 -13   2  10         53.45         60.93         3.69 o
 -12   2  10         44.13         51.11         3.91 o
 -11   2  10         19.92         23.87         3.08 o
 -10   2  10        379.91        404.06        11.45 o
  -9   2  10        668.71        632.28         7.60 o
  -8   2  10        858.36        905.75        12.11 o
  -7   2  10       1142.41       1145.14        10.80 o
  -6   2  10        688.42        720.68         8.51 o
  -5   2  10        202.08        194.71         3.85 o
  -4   2  10         69.99         84.89         3.13 o
  -3   2  10        147.87        141.93         4.03 o
  -2   2  10         93.80         91.49         3.26 o
  -1   2  10          0.20          0.18         1.59 o
   0   2  10         11.91         10.80         2.44 o
   1   2  10          5.32          7.73         1.69 o
   2   2  10        447.06        475.76         9.43 o
   3   2  10         30.48         37.57         2.71 o
   4   2  10        423.44        437.04        11.20 o
   5   2  10        125.58        148.27         6.04 o
   6   2  10        618.58        641.98        10.71 o
 -13   3  10          6.83          2.61         1.15 o
 -12   3  10         78.64         86.00         4.63 o
 -11   3  10         27.96         21.48         1.79 o
 -10   3  10        290.67        296.50         5.12 o
  -9   3  10         98.74         88.07         2.58 o
  -8   3  10        953.89        910.66         9.68 o
  -7   3  10          0.20         -0.03         1.09 o
  -6   3  10          3.75          0.08         1.19 o
  -5   3  10          4.29          3.22         1.03 o
  -4   3  10       1050.33       1008.24        16.09 o
  -3   3  10        507.58        477.21         7.55 o
  -2   3  10       1591.87       1627.04        18.17 o
  -1   3  10       1428.96       1445.34        12.93 o
   0   3  10       1112.28       1120.35        14.73 o
   1   3  10        202.07        215.81         7.57 o
   2   3  10        494.51        488.58         9.36 o
   3   3  10          3.61          2.89         1.19 o
   4   3  10         10.00         10.48         2.11 o
   5   3  10         65.34         69.32         3.95 o
 -12   4  10         10.43         11.93         1.72 o
 -11   4  10          8.52          9.73         1.24 o
 -10   4  10        223.36        229.28         4.41 o
  -9   4  10        126.18        121.72         3.45 o
  -8   4  10        188.83        201.80         3.94 o
  -7   4  10         22.77         22.18         1.65 o
  -6   4  10        406.30        407.81         8.27 o
  -5   4  10         20.96         20.95         2.12 o
  -4   4  10         11.82          9.42         1.36 o
  -3   4  10          1.66          3.08         0.99 o
  -2   4  10          5.01          6.08         1.17 o
  -1   4  10        119.32        108.15         3.61 o
   0   4  10          0.60          0.27         1.31 o
   1   4  10         31.72         29.14         2.50 o
   2   4  10          2.70          0.75         1.13 o
   3   4  10         95.55         98.41         3.69 o
   4   4  10        175.99        170.20         5.95 o
 -11   5  10          2.55          1.92         0.96 o
 -10   5  10          0.01          2.10         0.99 o
  -9   5  10         35.15         36.46         2.18 o
  -8   5  10          6.71          8.94         2.31 o
  -7   5  10         84.55         95.39         5.83 o
  -6   5  10          0.03         -0.54         1.29 o
  -5   5  10         95.28         75.73         5.83 o
  -4   5  10         65.43         59.75         3.34 o
  -3   5  10        384.58        358.58         8.23 o
  -2   5  10        604.21        554.77         9.77 o
  -1   5  10        268.07        280.37        10.10 o
   0   5  10        460.70        463.68        12.84 o
   1   5  10        166.67        202.98         8.16 o
   2   5  10        114.46        122.83         5.90 o
   3   5  10          3.46          0.91         1.15 o
 -10   6  10        101.59         97.35         3.87 o
  -9   6  10        111.42        116.46         4.90 o
  -8   6  10         63.41         63.52         4.11 o
  -7   6  10        129.51        133.00         6.10 o
  -6   6  10         16.25         18.53         2.66 o
  -5   6  10         67.48         67.94         4.57 o
  -4   6  10          0.50         -0.53         0.93 o
  -3   6  10         26.54         18.84         1.82 o
  -2   6  10          5.96          3.53         1.62 o
  -1   6  10          3.52          5.87         1.90 o
   0   6  10         38.82         43.37         3.65 o
   1   6  10          1.39          0.67         1.31 o
   2   6  10          1.77         -0.38         1.10 o
  -8   7  10          0.89          1.00         0.91 o
  -7   7  10          9.70         11.33         1.64 o
  -6   7  10          0.15         -0.80         0.99 o
  -5   7  10          2.43          2.62         1.05 o
  -4   7  10          2.58          1.90         1.00 o
  -3   7  10        261.28        234.28         6.54 o
  -2   7  10         86.39         82.05         4.04 o
  -1   7  10        592.70        594.27        10.42 o
   0   7  10        104.24        102.11         4.12 o
 -13   0  11        100.77         98.62         4.15 o
 -11   0  11        717.24        681.38        13.42 o
  -7   0  11        717.25        693.56        15.26 o
  -5   0  11        538.56        565.56        13.90 o
  -3   0  11        649.00        656.24        15.37 o
  -1   0  11        264.90        293.08        10.18 o
   1   0  11        376.27        413.84        11.78 o
   3   0  11        223.62        216.57         7.69 o
   5   0  11        106.54         86.85         3.79 o
 -14   1  11         36.46         34.88         2.08 o
 -13   1  11          3.83          2.76         1.22 o
 -12   1  11         71.68         72.72         2.84 o
 -11   1  11         11.08          6.78         1.23 o
 -10   1  11         22.41         24.70         2.01 o
  -9   1  11         54.23         56.93         3.07 o
  -8   1  11        573.99        601.82         9.96 o
  -7   1  11        606.59        594.07         9.96 o
  -6   1  11          0.27          0.09         0.90 o
  -5   1  11       1697.18       1720.95        17.73 o
  -4   1  11         25.97         20.78         1.47 o
  -3   1  11       1557.48       1514.63        11.30 o
  -2   1  11          1.82          3.02         1.13 o
  -1   1  11        374.85        385.65         6.91 o
   0   1  11        125.21        133.36         4.07 o
   1   1  11        141.94        146.87         4.92 o
   2   1  11         64.56         57.25         3.04 o
   3   1  11       1498.14       1516.91        15.22 o
   4   1  11          7.08          8.92         1.16 o
   5   1  11        598.81        619.55        10.45 o
 -14   2  11         90.29         84.69         3.01 o
 -13   2  11        188.16        193.40         5.92 o
 -12   2  11         19.19         22.85         2.62 o
 -11   2  11        109.75        113.11         5.77 o
 -10   2  11          5.34          4.84         1.90 o
  -9   2  11         36.39         31.99         7.09 o
  -8   2  11         72.97         65.55         3.45 o
  -7   2  11        598.34        627.66         8.11 o
  -6   2  11        109.27        103.18         2.86 o
  -5   2  11       1276.31       1301.10        11.12 o
  -4   2  11        193.11        182.27         3.87 o
  -3   2  11        731.96        718.75         9.10 o
  -2   2  11          0.41          1.38         1.53 o
  -1   2  11        490.43        491.67         9.91 o
   0   2  11         46.17         49.34         3.31 o
   1   2  11        344.65        361.30         8.27 o
   2   2  11         44.91         41.96         3.97 o
   3   2  11        270.59        262.16         8.68 o
   4   2  11          4.98          5.13         1.68 o
   5   2  11        184.09        182.21         5.54 o
 -13   3  11        148.92        150.48         4.70 o
 -12   3  11          0.36          1.45         1.26 o
 -11   3  11        113.25        116.73         5.56 o
 -10   3  11          0.22          1.49         0.92 o
  -9   3  11          5.56          3.32         1.12 o
  -8   3  11         20.96         13.22         1.64 o
  -7   3  11        144.71        159.19         7.27 o
  -6   3  11        222.19        222.13         6.23 o
  -5   3  11        621.28        611.45        11.53 o
  -4   3  11        172.30        180.70         4.64 o
  -3   3  11        741.43        718.04         9.19 o
  -2   3  11         75.22         85.97         3.22 o
  -1   3  11         31.22         32.79         3.87 o
   0   3  11         35.46         32.63         3.06 o
   1   3  11       1081.45       1096.04        13.79 o
   2   3  11         99.42        107.18         4.17 o
   3   3  11        595.65        605.90        12.36 o
   4   3  11        363.96        407.47         8.97 o
 -12   4  11        126.15        128.71         4.30 o
 -11   4  11        137.08        130.59         3.53 o
 -10   4  11         24.27         24.11         1.82 o
  -9   4  11          1.64          2.04         0.99 o
  -8   4  11          0.52          0.60         0.99 o
  -7   4  11        354.02        355.68         7.27 o
  -6   4  11         65.74         65.78         3.37 o
  -5   4  11        376.98        374.57         6.30 o
  -4   4  11        303.92        296.01         5.72 o
  -3   4  11        402.13        396.94         7.09 o
  -2   4  11        181.07        195.86         5.91 o
  -1   4  11        112.66        103.05         4.33 o
   0   4  11        117.45        138.65         4.86 o
   1   4  11         23.43         19.91         2.00 o
   2   4  11        174.44        197.08         5.01 o
   3   4  11        237.18        244.59         6.85 o
 -11   5  11         12.84         10.33         1.26 o
 -10   5  11          3.29          3.64         1.20 o
  -9   5  11         20.97         20.04         2.45 o
  -8   5  11          0.27          0.14         1.44 o
  -7   5  11         17.69         22.92         3.03 o
  -6   5  11        181.23        199.46         7.94 o
  -5   5  11        364.70        374.45         9.78 o
  -4   5  11        741.11        720.78        14.40 o
  -3   5  11        294.16        307.82         9.71 o
  -2   5  11         59.05         64.40         4.71 o
  -1   5  11         94.42        103.46         5.74 o
   0   5  11         88.35         86.57         5.11 o
   1   5  11         65.12         56.06         3.87 o
   2   5  11        588.36        606.05        10.31 o
  -9   6  11         51.58         55.46         3.07 o
  -8   6  11          3.37          3.06         1.32 o
  -7   6  11          8.67          8.61         1.78 o
  -6   6  11        125.61        121.70         5.37 o
  -5   6  11         13.35         19.83         2.42 o
  -4   6  11        157.41        152.85         4.08 o
  -3   6  11         52.32         49.94         2.39 o
  -2   6  11        112.38         98.89         6.07 o
  -1   6  11          0.41          0.61         1.25 o
   0   6  11         16.96         16.42         2.02 o
   1   6  11         24.36         19.33         1.86 o
  -7   7  11          9.83         12.29         1.36 o
  -6   7  11        135.16        116.86         3.83 o
  -5   7  11          9.20         11.26         1.32 o
  -3   7  11         52.13         45.62         2.34 o
  -2   7  11        153.72        147.04         4.19 o
 -12   0  12         20.25         23.62         2.32 o
 -10   0  12        574.44        568.22        12.32 o
  -8   0  12        787.83        905.55        17.55 o
  -6   0  12        881.09        905.49        17.87 o
  -4   0  12        202.82        202.80         8.80 o
  -2   0  12        305.24        336.06        11.34 o
   0   0  12         51.22         57.69         4.61 o
   2   0  12        383.17        367.23         9.64 o
   4   0  12        183.84        174.48         4.97 o
 -13   1  12         68.76         72.97         3.43 o
 -12   1  12         57.41         56.38         2.29 o
 -11   1  12         52.48         53.11         2.52 o
 -10   1  12          9.53          8.02         1.31 o
  -9   1  12         75.62         68.90         6.00 o
  -8   1  12        193.44        195.41        15.70 o
  -7   1  12         16.14         13.56         1.89 o
  -6   1  12         61.62         53.76         3.21 o
  -5   1  12        165.71        176.51         6.07 o
  -4   1  12        207.73        226.95         5.10 o
  -3   1  12         35.03         32.87         2.66 o
  -2   1  12       1309.45       1321.21        34.72 o
  -1   1  12          2.08          1.57         1.21 o
   0   1  12       1686.53       1690.22        18.20 o
   1   1  12         86.79         76.14         3.41 o
   2   1  12        580.29        551.32         8.13 o
   3   1  12         18.89         18.25         2.12 o
   4   1  12         42.36         31.53         2.37 o
 -13   2  12          7.84          6.20         1.24 o
 -12   2  12         24.59         23.02         2.39 o
 -11   2  12         25.90         20.41         2.54 o
 -10   2  12        156.83        166.51         6.87 o
  -9   2  12          6.22          8.39         1.59 o
  -8   2  12       1133.41       1147.35        19.73 o
  -7   2  12        148.57        144.30         3.90 o
  -6   2  12        585.58        576.60         7.75 o
  -5   2  12          0.06          0.60         0.74 o
  -4   2  12        253.91        245.53         5.29 o
  -3   2  12          2.83          2.56         0.94 o
  -2   2  12          6.33          9.85         1.85 o
  -1   2  12         84.98         83.22         4.16 o
   0   2  12         45.40         45.81         4.28 o
   1   2  12          0.04         -0.33         1.82 o
   2   2  12         34.98         36.85         3.35 o
   3   2  12         62.42         71.50         4.00 o
   4   2  12         47.67         49.08         2.77 o
 -13   3  12          0.66          0.04         0.60 o
 -12   3  12          0.20          0.89         0.97 o
 -11   3  12          3.27          3.48         1.40 o
 -10   3  12          2.85          3.53         0.98 o
  -9   3  12         31.99         35.30         2.32 o
  -8   3  12          4.48          5.62         2.09 o
  -7   3  12        197.43        192.20         5.52 o
  -6   3  12        110.14        122.16         3.55 o
  -5   3  12         25.22         29.37         1.90 o
  -4   3  12         64.88         54.40         3.52 o
  -3   3  12        100.05        108.33         4.52 o
  -2   3  12        507.97        534.02         9.81 o
  -1   3  12        404.52        431.95         9.53 o
   0   3  12       1585.30       1709.38        27.92 o
   1   3  12        227.82        244.34         8.34 o
   2   3  12        932.80       1004.24        15.30 o
   3   3  12          6.29          7.20         1.45 o
 -11   4  12         28.78         30.79         2.25 o
 -10   4  12         42.20         47.00         2.18 o
  -9   4  12        343.85        344.02         6.20 o
  -8   4  12        204.70        220.93        11.74 o
  -7   4  12        594.85        578.58         8.48 o
  -6   4  12        607.87        651.78        13.40 o
  -5   4  12        218.94        195.76         5.27 o
  -4   4  12         50.39         63.31         3.18 o
  -3   4  12          0.14          1.10         1.09 o
  -2   4  12          0.43          2.00         1.15 o
  -1   4  12          5.24          6.52         1.36 o
   0   4  12          2.09          2.62         2.80 o
   1   4  12          7.47          6.30         1.10 o
   2   4  12          6.56          8.01         1.38 o
 -10   5  12         17.73         18.77         1.75 o
  -9   5  12         59.13         52.76         3.25 o
  -8   5  12         24.11         20.99         2.42 o
  -7   5  12          6.89          8.52         1.97 o
  -6   5  12         14.29         11.73         2.22 o
  -5   5  12         19.45         21.07         2.26 o
  -4   5  12          2.90          3.50         1.49 o
  -3   5  12         75.44         68.72         4.25 o
  -2   5  12         44.54         46.94         3.54 o
  -1   5  12        602.01        569.07        11.34 o
   0   5  12        234.85        221.37         6.59 o
  -8   6  12         61.91         62.94         3.07 o
  -7   6  12        229.59        219.31         6.03 o
  -6   6  12         76.63         85.65         3.93 o
  -5   6  12        101.19         94.58         4.09 o
  -4   6  12          1.61          2.21         0.65 o
  -3   6  12          5.11          5.05         0.77 o
  -2   6  12          0.83         -0.07         0.89 o
  -1   6  12         12.73         10.36         1.37 o
 -11   0  13         37.51         35.82         2.87 o
  -7   0  13        216.15        220.16         8.63 o
  -5   0  13        887.69        926.42        17.96 o
  -3   0  13        674.66        684.82        15.55 o
  -1   0  13        667.28        652.40        14.35 o
   1   0  13        176.14        174.68         6.38 o
 -13   1  13         90.79         96.62         3.35 o
 -12   1  13          0.23          1.74         1.14 o
 -11   1  13         53.76         54.70         4.04 o
 -10   1  13          6.05          5.27         1.08 o
  -9   1  13         47.33         51.88         3.88 o
  -8   1  13          0.67          0.68         1.02 o
  -7   1  13          6.37          9.41         1.58 o
  -6   1  13         20.46         23.17         2.18 o
  -5   1  13        250.92        288.69        21.83 o
  -4   1  13        174.62        184.09         5.64 o
  -3   1  13       1008.97       1024.41        18.95 o
  -2   1  13         70.10         65.20         3.37 o
  -1   1  13        473.35        468.33         8.31 o
   0   1  13         45.18         50.68         2.64 o
   1   1  13         44.68         41.97         2.21 o
   2   1  13         45.69         51.39         3.26 o
 -12   2  13        108.68        105.00         4.17 o
 -11   2  13        305.42        313.52         8.05 o
 -10   2  13         90.74         84.12         4.68 o
  -9   2  13        406.92        420.12        10.61 o
  -8   2  13         76.49         73.74         5.02 o
  -7   2  13         95.66         86.69         3.51 o
  -6   2  13        131.44        135.62         4.86 o
  -5   2  13        260.84        301.84        10.47 o
  -4   2  13        191.48        213.83         8.99 o
  -3   2  13        644.04        698.48        15.97 o
  -2   2  13        216.38        224.68         8.94 o
  -1   2  13        363.47        379.43        11.07 o
   0   2  13        117.44        122.30         6.01 o
   1   2  13         16.49         15.65         2.26 o
   2   2  13         30.64         25.68         2.36 o
 -12   3  13          3.64          4.66         1.05 o
 -11   3  13          7.74          9.67         1.56 o
 -10   3  13         30.70         32.11         1.78 o
  -9   3  13         22.62         26.30         1.88 o
  -8   3  13         24.68         22.01         1.97 o
  -7   3  13        166.00        182.65         7.35 o
  -6   3  13         39.35         31.09         3.37 o
  -5   3  13        415.23        434.87        11.73 o
  -4   3  13        159.75        150.21         4.85 o
  -3   3  13        341.95        341.55         9.05 o
  -2   3  13        153.16        156.02         4.86 o
  -1   3  13        396.07        388.19        10.32 o
   0   3  13         84.89         79.09         4.46 o
   1   3  13         36.38         29.41         2.57 o
   2   3  13        242.72        236.46         5.59 o
 -10   4  13         72.24         61.98         2.09 o
  -9   4  13         92.42         82.30         2.72 o
  -8   4  13        102.73         95.27         3.16 o
  -7   4  13         19.20         13.99         1.37 o
  -6   4  13         21.62         19.25         2.35 o
  -5   4  13         53.73         63.55         4.01 o
  -4   4  13         95.75         93.12         3.95 o
  -3   4  13        271.75        269.90         5.69 o
  -2   4  13        112.24        108.87         3.58 o
  -1   4  13         30.59         27.97         2.50 o
   0   4  13         17.78         16.58         1.79 o
  -9   5  13         11.83         10.59         1.38 o
  -8   5  13          8.24          5.10         1.34 o
  -7   5  13          3.95          3.69         1.28 o
  -6   5  13         16.25         13.05         1.91 o
  -5   5  13         14.45         16.53         2.06 o
  -4   5  13         50.19         53.75         3.08 o
  -3   5  13        151.77        140.75         4.95 o
  -2   5  13        134.35        126.73        10.07 o
 -12   0  14        236.07        194.05         4.51 o
 -10   0  14          0.37          1.08         0.98 o
  -8   0  14        354.85        366.71         9.91 o
  -6   0  14       1216.96       1299.06        19.69 o
  -4   0  14       1055.27       1083.96        17.85 o
  -2   0  14         65.92         59.83         4.05 o
   0   0  14          0.17          0.86         0.99 o
 -12   1  14         64.50         64.89         2.91 o
 -11   1  14          1.64          1.22         0.55 o
 -10   1  14         36.32         30.05         1.73 o
  -9   1  14         28.76         27.90         1.86 o
  -8   1  14         33.55         29.66         3.17 o
  -7   1  14          2.01          2.33         1.01 o
  -6   1  14         47.79         41.84         2.60 o
  -5   1  14         82.33         84.09         3.54 o
  -4   1  14         51.24         40.35         2.50 o
  -3   1  14         26.07         28.14         2.09 o
  -2   1  14         67.42         77.65         3.07 o
  -1   1  14         24.31         22.85         1.66 o
   0   1  14        525.25        499.07        19.15 o
   1   1  14         45.20         36.78         2.38 o
 -12   2  14          0.49          0.25         0.65 o
 -11   2  14         12.58         11.48         1.59 o
 -10   2  14         38.82         45.40         3.11 o
  -9   2  14         35.49         32.99         1.87 o
  -8   2  14        110.99        125.67         5.81 o
  -7   2  14        119.04        112.62         5.77 o
  -6   2  14        646.00        686.49        14.20 o
  -5   2  14        174.94        160.62         7.06 o
  -4   2  14        257.82        267.17         8.89 o
  -3   2  14          1.00          1.08         1.57 o
  -2   2  14          1.33          0.42         1.35 o
  -1   2  14          3.97          4.63         1.53 o
   0   2  14         42.60         46.19         3.01 o
   1   2  14          7.59          5.51         1.10 o
 -11   3  14          5.31          4.46         0.99 o
 -10   3  14          2.60          3.19         1.09 o
  -9   3  14         89.50         80.50         2.65 o
  -8   3  14          0.05          0.59         0.77 o
  -7   3  14          2.59          1.24         1.30 o
  -6   3  14          9.09          7.97         1.84 o
  -5   3  14         35.35         38.56         3.34 o
  -4   3  14          0.58          0.13         1.25 o
  -3   3  14          6.64          6.49         1.68 o
  -2   3  14         53.33         48.11         3.30 o
  -1   3  14         19.21         21.02         2.12 o
   0   3  14        272.56        254.38         5.81 o
  -9   4  14          5.65          4.95         0.71 o
  -8   4  14        322.75        293.29         7.06 o
  -7   4  14         13.02         13.29         1.16 o
  -6   4  14        185.80        175.96         5.08 o
  -5   4  14        180.00        196.90         5.69 o
  -4   4  14         82.88         81.38         3.65 o
  -3   4  14         41.03         42.90         2.59 o
  -2   4  14          2.71          3.80         0.98 o
  -7   5  14         62.13         48.14         2.45 o
  -6   5  14          7.66          8.23         1.19 o
  -5   5  14          4.17          2.94         0.88 o
  -9   0  15        476.86        385.79         7.99 o
  -7   0  15         94.68         71.02         4.00 o
  -5   0  15         11.19         22.84         2.48 o
  -3   0  15        444.19        441.59         8.97 o
 -11   1  15         41.55         35.84         2.10 o
 -10   1  15          0.06         -0.13         0.81 o
  -9   1  15         42.82         40.94         2.21 o
  -8   1  15         21.86         20.41         2.45 o
  -7   1  15         42.22         42.51         2.10 o
  -6   1  15          8.44          7.96         2.68 o
  -5   1  15         95.41         90.98         3.03 o
  -4   1  15          0.64          2.73         2.44 o
  -3   1  15        152.12        136.97         3.30 o
  -2   1  15          2.69          3.83         1.14 o
  -1   1  15        285.09        254.02         5.66 o
 -10   2  15         23.91         19.57         1.82 o
  -9   2  15        178.29        157.06         5.06 o
  -8   2  15         18.46         17.44         1.43 o
  -7   2  15         45.77         42.85         3.13 o
  -6   2  15          3.83          3.17         1.36 o
  -5   2  15         34.13         34.19         2.89 o
  -4   2  15          1.22          1.79         1.27 o
  -3   2  15        256.91        247.06         6.73 o
  -2   2  15         49.08         51.08         2.87 o
  -9   3  15         18.01         15.34         1.47 o
  -8   3  15          0.02         -0.23         0.52 o
  -7   3  15          0.03         -0.41         0.61 o
  -6   3  15          0.66          1.13         0.98 o
  -5   3  15          2.48          4.09         1.15 o
  -4   3  15         33.55         34.69         2.42 o
  -3   3  15        232.02        233.20         5.55 o
  -6   4  15         16.98         14.67         1.43 o
  -5   4  15          0.09          1.15         0.68 o
  -8   0  16          2.14          2.31         0.78 o
  -6   0  16        376.79        341.40         6.44 o
  -9   1  16         20.55         12.24         1.25 o
  -8   1  16          4.07          3.18         0.91 o
  -7   1  16          0.16          0.41         0.73 o
  -6   1  16          0.16          1.18         0.80 o
  -5   1  16         14.68          8.84         1.31 o
  -4   1  16         11.27          9.91         1.22 o
  -7   2  16         30.00         23.01         1.70 o
  -6   2  16        442.73        443.68         7.22 o
  -5   2  16        124.74        123.21         3.75 o
                                                
